# Supplementary material for: Chromatin profiling reveals heterogeneity in clinical isolates of the human pathogen Aspergillus fumigatus
Source: PLoS Genet. 2022 Jan 10;18(1):e1010001. doi: 10.1371/journal.pgen.1010001 (PMC8782537; doi:10.1371/journal.pgen.1010001)
Supplement: S1 Table — (XLSX) [file pgen.1010001.s010.xlsx]

## Sheet: Sheet1
S1 Table: Genome size of different A. fumigatus isolates
data	A. fumigatus isolates	genome size	Relative size to the average of sequenced genome
IFM40807_scaffolds_fasta	A. fumigatus	28800834	1.00881
IFM40819_scaffolds_fasta	A. fumigatus	28478294	0.99751
IFM41359_scaffolds_fasta	A. fumigatus	28253481	0.989635
IFM41361_scaffolds_fasta	A. fumigatus	28917570	1.0129
IFM41368_scaffolds_fasta	A. fumigatus	28297752	0.991186
IFM41392_scaffolds_fasta	A. fumigatus	28133533	0.985434
IFM46074_scaffolds_fasta	A. fumigatus	28397019	0.994663
IFM46896_scaffolds_fasta	A. fumigatus	28364789	0.993534
IFM47064_scaffolds_fasta	A. fumigatus	28702223	1.00535
IFM47072_scaffolds_fasta	A. fumigatus	28831407	1.00988
IFM47074_scaffolds_fasta	A. fumigatus	28542359	0.999754
IFM47278_scaffolds_fasta	A. fumigatus	28937435	1.01359
IFM47434_scaffolds_fasta	A. fumigatus	28643850	1.00331
IFM47437_scaffolds_fasta	A. fumigatus	28366200	0.993584
IFM47440_scaffolds_fasta	A. fumigatus	28663824	1.00401
IFM47444_scaffolds_fasta	A. fumigatus	29366250	1.02861
IFM47448_scaffolds_fasta	A. fumigatus	28586777	1.00131
IFM47450_scaffolds_fasta	A. fumigatus	29200088	1.02279
IFM47453_scaffolds_fasta	A. fumigatus	28736539	1.00656
IFM47456_scaffolds_fasta	A. fumigatus	29680597	1.03962
IFM47475_scaffolds_fasta	A. fumigatus	29108639	1.01959
IFM48051_scaffolds_fasta	A. fumigatus	28059235	0.982832
IFM48627_scaffolds_fasta	A. fumigatus	29189177	1.02241
IFM49896_scaffolds_fasta	A. fumigatus	28314274	0.991765
IFM50230_scaffolds_fasta	A. fumigatus	28632871	1.00292
IFM50268_scaffolds_fasta	A. fumigatus	28264312	0.990015
IFM50669_scaffolds_fasta	A. fumigatus	28407908	0.995044
IFM50886_scaffolds_fasta	A. fumigatus	28243663	0.989291
IFM50916_scaffolds_fasta	A. fumigatus	29793674	1.04358
IFM50917_scaffolds_fasta	A. fumigatus	28185368	0.98725
IFM50997_scaffolds_fasta	A. fumigatus	28673307	1.00434
IFM50999_scaffolds_fasta	A. fumigatus	28655583	1.00372
IFM51126_scaffolds_fasta	A. fumigatus	28354431	0.993171
IFM51357_scaffolds_fasta	A. fumigatus	28272191	0.990291
IFM51505_scaffolds_fasta	A. fumigatus	28598398	1.00172
IFM51746_scaffolds_fasta	A. fumigatus	28623824	1.00261
IFM51944_scaffolds_fasta	A. fumigatus	28957770	1.0143
IFM51977_scaffolds_fasta	A. fumigatus	28605362	1.00196
IFM51978_scaffolds_fasta	A. fumigatus	28298646	0.991217
IFM52659_scaffolds_fasta	A. fumigatus	28291330	0.990961
IFM53927_scaffolds_fasta	A. fumigatus	28954689	1.0142
IFM54842_scaffolds_fasta	A. fumigatus	28195921	0.987619
IFM55369_scaffolds_fasta	A. fumigatus	28950845	1.01406
IFM55548_scaffolds_fasta	A. fumigatus	29294021	1.02608
IFM57141_scaffolds_fasta	A. fumigatus	28596509	1.00165
IFM57536_scaffolds_fasta	A. fumigatus	28190402	0.987426
IFM57550_scaffolds_fasta	A. fumigatus	28242169	0.989239
IFM58026_scaffolds_fasta	A. fumigatus	27885839	0.976758
IFM58067_scaffolds_fasta	A. fumigatus	28883722	1.01171
IFM58401_scaffolds_fasta	A. fumigatus	27985485	0.980248
IFM58524_scaffolds_fasta	A. fumigatus	28642490	1.00326
IFM59056_scaffolds_fasta	A. fumigatus	28277572	0.990479
IFM59073_scaffolds_fasta	A. fumigatus	28854424	1.01068
IFM59357_scaffolds_fasta	A. fumigatus	28904917	1.01245
IFM59359_scaffolds_fasta	A. fumigatus	28382430	0.994152
IFM59361_scaffolds_fasta	A. fumigatus	29478264	1.03254
IFM59362_scaffolds_fasta	A. fumigatus	28259579	0.989849
IFM59365_scaffolds_fasta	A. fumigatus	28545596	0.999867
IFM59633_scaffolds_fasta	A. fumigatus	28489537	0.997904
IFM59777_scaffolds_fasta	A. fumigatus	29116567	1.01987
IFM59779_scaffolds_fasta	A. fumigatus	28451219	0.996562
IFM59972_scaffolds_fasta	A. fumigatus	28306538	0.991494
IFM59985_scaffolds_fasta	A. fumigatus	28337261	0.99257
IFM59987_scaffolds_fasta	A. fumigatus	28254140	0.989658
IFM60514_scaffolds_fasta	A. fumigatus	27825515	0.974645
IFM61407_scaffolds_fasta	A. fumigatus	28730544	1.00635
IFM61409_scaffolds_fasta	A. fumigatus	28482805	0.997668
IFM61572_scaffolds_fasta	A. fumigatus	28628011	1.00275
IFM61610_scaffolds_fasta	A. fumigatus	28063192	0.98297
IFM61959_scaffolds_fasta	A. fumigatus	28075358	0.983396
IFM62115_scaffolds_fasta	A. fumigatus	24622487	0.862452
IFM62153_scaffolds_fasta	A. fumigatus	29085744	1.01879
IFM62241_scaffolds_fasta	A. fumigatus	28532555	0.99941
IFM62313_scaffolds_fasta	A. fumigatus	28616810	1.00236
IFM62516_scaffolds_fasta	A. fumigatus	28353673	0.993145
IFM62517_scaffolds_fasta	A. fumigatus	28316853	0.991855
IFM62522_scaffolds_fasta	A. fumigatus	28611615	1.00218
IFM62686_scaffolds_fasta	A. fumigatus	28677590	1.00449
IFM62709_scaffolds_fasta	A. fumigatus	28340943	0.992699
af293_reference	A. fumigatus	29420142	1.0305
cea10_referene	A. fumigatus	29205420	1.02298
		2.85494e+07

## Sheet: A1163
scf_000001_A_fumigatus_A1163	AspGD	chromosome	1	4896001		.	.	.	ID=scf_000001_A_fumigatus_A1163;Name=scf_000001_A_fumigatus_A1163
scf_000002_A_fumigatus_A1163	AspGD	chromosome	1	4759548		.	.	.	ID=scf_000002_A_fumigatus_A1163;Name=scf_000002_A_fumigatus_A1163
scf_000003_A_fumigatus_A1163	AspGD	chromosome	1	4263309		.	.	.	ID=scf_000003_A_fumigatus_A1163;Name=scf_000003_A_fumigatus_A1163
scf_000004_A_fumigatus_A1163	AspGD	chromosome	1	3791214		.	.	.	ID=scf_000004_A_fumigatus_A1163;Name=scf_000004_A_fumigatus_A1163
scf_000005_A_fumigatus_A1163	AspGD	chromosome	1	2613036		.	.	.	ID=scf_000005_A_fumigatus_A1163;Name=scf_000005_A_fumigatus_A1163
scf_000006_A_fumigatus_A1163	AspGD	chromosome	1	2209696		.	.	.	ID=scf_000006_A_fumigatus_A1163;Name=scf_000006_A_fumigatus_A1163
scf_000007_A_fumigatus_A1163	AspGD	chromosome	1	1927435		.	.	.	ID=scf_000007_A_fumigatus_A1163;Name=scf_000007_A_fumigatus_A1163
scf_000008_A_fumigatus_A1163	AspGD	chromosome	1	1844026		.	.	.	ID=scf_000008_A_fumigatus_A1163;Name=scf_000008_A_fumigatus_A1163
scf_000009_A_fumigatus_A1163	AspGD	chromosome	1	1571256		.	.	.	ID=scf_000009_A_fumigatus_A1163;Name=scf_000009_A_fumigatus_A1163
scf_000010_A_fumigatus_A1163	AspGD	chromosome	1	656735		.	.	.	ID=scf_000010_A_fumigatus_A1163;Name=scf_000010_A_fumigatus_A1163
scf_000011_A_fumigatus_A1163	AspGD	chromosome	1	482145		.	.	.	ID=scf_000011_A_fumigatus_A1163;Name=scf_000011_A_fumigatus_A1163
scf_000012_A_fumigatus_A1163	AspGD	chromosome	1	28481		.	.	.	ID=scf_000012_A_fumigatus_A1163;Name=scf_000012_A_fumigatus_A1163
scf_000013_A_fumigatus_A1163	AspGD	chromosome	1	17043		.	.	.	ID=scf_000013_A_fumigatus_A1163;Name=scf_000013_A_fumigatus_A1163
scf_000014_A_fumigatus_A1163	AspGD	chromosome	1	15960		.	.	.	ID=scf_000014_A_fumigatus_A1163;Name=scf_000014_A_fumigatus_A1163
scf_000015_A_fumigatus_A1163	AspGD	chromosome	1	15381		.	.	.	ID=scf_000015_A_fumigatus_A1163;Name=scf_000015_A_fumigatus_A1163
scf_000016_A_fumigatus_A1163	AspGD	chromosome	1	11690		.	.	.	ID=scf_000016_A_fumigatus_A1163;Name=scf_000016_A_fumigatus_A1163
scf_000017_A_fumigatus_A1163	AspGD	chromosome	1	10276		.	.	.	ID=scf_000017_A_fumigatus_A1163;Name=scf_000017_A_fumigatus_A1163
scf_000018_A_fumigatus_A1163	AspGD	chromosome	1	8530		.	.	.	ID=scf_000018_A_fumigatus_A1163;Name=scf_000018_A_fumigatus_A1163
scf_000019_A_fumigatus_A1163	AspGD	chromosome	1	5988		.	.	.	ID=scf_000019_A_fumigatus_A1163;Name=scf_000019_A_fumigatus_A1163
scf_000020_A_fumigatus_A1163	AspGD	chromosome	1	5007		.	.	.	ID=scf_000020_A_fumigatus_A1163;Name=scf_000020_A_fumigatus_A1163
scf_000021_A_fumigatus_A1163	AspGD	chromosome	1	4622		.	.	.	ID=scf_000021_A_fumigatus_A1163;Name=scf_000021_A_fumigatus_A1163
scf_000022_A_fumigatus_A1163	AspGD	chromosome	1	4110		.	.	.	ID=scf_000022_A_fumigatus_A1163;Name=scf_000022_A_fumigatus_A1163
scf_000023_A_fumigatus_A1163	AspGD	chromosome	1	3974		.	.	.	ID=scf_000023_A_fumigatus_A1163;Name=scf_000023_A_fumigatus_A1163
scf_000024_A_fumigatus_A1163	AspGD	chromosome	1	3954		.	.	.	ID=scf_000024_A_fumigatus_A1163;Name=scf_000024_A_fumigatus_A1163
scf_000025_A_fumigatus_A1163	AspGD	chromosome	1	3591		.	.	.	ID=scf_000025_A_fumigatus_A1163;Name=scf_000025_A_fumigatus_A1163
scf_000026_A_fumigatus_A1163	AspGD	chromosome	1	3426		.	.	.	ID=scf_000026_A_fumigatus_A1163;Name=scf_000026_A_fumigatus_A1163
scf_000027_A_fumigatus_A1163	AspGD	chromosome	1	3415		.	.	.	ID=scf_000027_A_fumigatus_A1163;Name=scf_000027_A_fumigatus_A1163
scf_000028_A_fumigatus_A1163	AspGD	chromosome	1	3180		.	.	.	ID=scf_000028_A_fumigatus_A1163;Name=scf_000028_A_fumigatus_A1163
scf_000029_A_fumigatus_A1163	AspGD	chromosome	1	3157		.	.	.	ID=scf_000029_A_fumigatus_A1163;Name=scf_000029_A_fumigatus_A1163
scf_000030_A_fumigatus_A1163	AspGD	chromosome	1	3003		.	.	.	ID=scf_000030_A_fumigatus_A1163;Name=scf_000030_A_fumigatus_A1163
scf_000031_A_fumigatus_A1163	AspGD	chromosome	1	2795		.	.	.	ID=scf_000031_A_fumigatus_A1163;Name=scf_000031_A_fumigatus_A1163
scf_000032_A_fumigatus_A1163	AspGD	chromosome	1	2593		.	.	.	ID=scf_000032_A_fumigatus_A1163;Name=scf_000032_A_fumigatus_A1163
scf_000033_A_fumigatus_A1163	AspGD	chromosome	1	1822		.	.	.	ID=scf_000033_A_fumigatus_A1163;Name=scf_000033_A_fumigatus_A1163
scf_000034_A_fumigatus_A1163	AspGD	chromosome	1	1774		.	.	.	ID=scf_000034_A_fumigatus_A1163;Name=scf_000034_A_fumigatus_A1163
scf_000035_A_fumigatus_A1163	AspGD	chromosome	1	1644		.	.	.	ID=scf_000035_A_fumigatus_A1163;Name=scf_000035_A_fumigatus_A1163
scf_000036_A_fumigatus_A1163	AspGD	chromosome	1	1621		.	.	.	ID=scf_000036_A_fumigatus_A1163;Name=scf_000036_A_fumigatus_A1163
scf_000037_A_fumigatus_A1163	AspGD	chromosome	1	1526		.	.	.	ID=scf_000037_A_fumigatus_A1163;Name=scf_000037_A_fumigatus_A1163
scf_000038_A_fumigatus_A1163	AspGD	chromosome	1	1512		.	.	.	ID=scf_000038_A_fumigatus_A1163;Name=scf_000038_A_fumigatus_A1163
scf_000039_A_fumigatus_A1163	AspGD	chromosome	1	1493		.	.	.	ID=scf_000039_A_fumigatus_A1163;Name=scf_000039_A_fumigatus_A1163
scf_000040_A_fumigatus_A1163	AspGD	chromosome	1	1385		.	.	.	ID=scf_000040_A_fumigatus_A1163;Name=scf_000040_A_fumigatus_A1163
scf_000041_A_fumigatus_A1163	AspGD	chromosome	1	1342		.	.	.	ID=scf_000041_A_fumigatus_A1163;Name=scf_000041_A_fumigatus_A1163
scf_000042_A_fumigatus_A1163	AspGD	chromosome	1	1326		.	.	.	ID=scf_000042_A_fumigatus_A1163;Name=scf_000042_A_fumigatus_A1163
scf_000043_A_fumigatus_A1163	AspGD	chromosome	1	1307		.	.	.	ID=scf_000043_A_fumigatus_A1163;Name=scf_000043_A_fumigatus_A1163
scf_000044_A_fumigatus_A1163	AspGD	chromosome	1	1294		.	.	.	ID=scf_000044_A_fumigatus_A1163;Name=scf_000044_A_fumigatus_A1163
scf_000045_A_fumigatus_A1163	AspGD	chromosome	1	1247		.	.	.	ID=scf_000045_A_fumigatus_A1163;Name=scf_000045_A_fumigatus_A1163
scf_000046_A_fumigatus_A1163	AspGD	chromosome	1	1236		.	.	.	ID=scf_000046_A_fumigatus_A1163;Name=scf_000046_A_fumigatus_A1163
scf_000047_A_fumigatus_A1163	AspGD	chromosome	1	1204		.	.	.	ID=scf_000047_A_fumigatus_A1163;Name=scf_000047_A_fumigatus_A1163
scf_000048_A_fumigatus_A1163	AspGD	chromosome	1	1200		.	.	.	ID=scf_000048_A_fumigatus_A1163;Name=scf_000048_A_fumigatus_A1163
scf_000049_A_fumigatus_A1163	AspGD	chromosome	1	1175		.	.	.	ID=scf_000049_A_fumigatus_A1163;Name=scf_000049_A_fumigatus_A1163
scf_000050_A_fumigatus_A1163	AspGD	chromosome	1	1174		.	.	.	ID=scf_000050_A_fumigatus_A1163;Name=scf_000050_A_fumigatus_A1163
scf_000051_A_fumigatus_A1163	AspGD	chromosome	1	1161		.	.	.	ID=scf_000051_A_fumigatus_A1163;Name=scf_000051_A_fumigatus_A1163
scf_000052_A_fumigatus_A1163	AspGD	chromosome	1	1150		.	.	.	ID=scf_000052_A_fumigatus_A1163;Name=scf_000052_A_fumigatus_A1163
scf_000053_A_fumigatus_A1163	AspGD	chromosome	1	1136		.	.	.	ID=scf_000053_A_fumigatus_A1163;Name=scf_000053_A_fumigatus_A1163
scf_000054_A_fumigatus_A1163	AspGD	chromosome	1	1070		.	.	.	ID=scf_000054_A_fumigatus_A1163;Name=scf_000054_A_fumigatus_A1163
scf_000055_A_fumigatus_A1163	AspGD	chromosome	1	1044		.	.	.	ID=scf_000055_A_fumigatus_A1163;Name=scf_000055_A_fumigatus_A1163
				29205420

## Sheet: Af293
Chr1_A_fumigatus_Af293	1	4918979	.	Chr1_A_fumigatus_Af293
Chr2_A_fumigatus_Af293	1	4844372	.	Chr2_A_fumigatus_Af293
Chr3_A_fumigatus_Af293	1	4079167	.	Chr3_A_fumigatus_Af293
Chr4_A_fumigatus_Af293	1	3927224	.	Chr4_A_fumigatus_Af293
Chr5_A_fumigatus_Af293	1	3948441	.	Chr5_A_fumigatus_Af293
Chr6_A_fumigatus_Af293	1	3778736	.	Chr6_A_fumigatus_Af293
Chr7_A_fumigatus_Af293	1	2058334	.	Chr7_A_fumigatus_Af293
Chr8_A_fumigatus_Af293	1	1833124	.	Chr8_A_fumigatus_Af293
mito__A_fumigatus_Af293	1	31765
		29420142
