# Supplementary material for: Chromatin profiling reveals heterogeneity in clinical isolates of the human pathogen Aspergillus fumigatus
Source: PLoS Genet. 2022 Jan 10;18(1):e1010001. doi: 10.1371/journal.pgen.1010001 (PMC8782537; doi:10.1371/journal.pgen.1010001)
Supplement: S5 Table — (XLSX) [file pgen.1010001.s014.xlsx]

## Sheet: Af293
S5 Table: LINE TE mutation site in Af293 isolate
rep1									rep2
chr	pos	ref	alt	ref_count	alt_count	t	a		chr	pos	ref	alt	ref_count	alt_count	t	a
transposon	3	G	T	828	1				transposon	7	C	T,A	1107	1,2
transposon	6	T	G	850	1				transposon	11	T	G	1131	1
transposon	8	C	A,T	860	2,1				transposon	14	A	T,C	1138	1,1
transposon	9	C	A	870	1				transposon	15	C	G	1144	1
transposon	10	C	A	877	1				transposon	16	T	A	1153	1
transposon	12	A	T,C	896	1,1				transposon	17	G	A	1043	118		1
transposon	13	C	T,A	903	1,1				transposon	18	A	T	1162	1
transposon	16	T	A	924	2				transposon	20	G	A,T,C	1115	62,1,1
transposon	17	G	A,C	836	100,2				transposon	23	G	T	1191	1
transposon	18	A	C	948	1				transposon	28	C	T	1120	87	1
transposon	19	C	T	956	1	1			transposon	30	T	A	1213	1
transposon	20	G	A,T,C	910	51,2,1				transposon	31	A	T	1218	2
transposon	21	G	T	978	1				transposon	32	C	T,A	1218	4,1
transposon	22	G	T	982	3				transposon	33	G	A,T	1178	38,4
transposon	23	G	T	984	1				transposon	34	T	A	1224	2
transposon	24	G	A	989	1		1		transposon	35	A	C,T	1223	2,3
transposon	25	C	A	999	2				transposon	37	C	A	1234	1
transposon	26	T	A	1007	1				transposon	38	T	A	1233	2
transposon	28	C	T,A	918	86,3				transposon	39	G	T	1236	1
transposon	30	T	A	1017	2				transposon	40	C	A,G	1235	3,1
transposon	31	A	T,C	1015	2,1				transposon	42	G	A,T	1206	23,5
transposon	32	C	T,A	1009	6,2				transposon	47	C	T,A	1245	1,1
transposon	33	G	A	997	27		1		transposon	49	T	G	1240	2
transposon	34	T	A	1026	1				transposon	50	G	A,T	1215	24,3
transposon	35	A	C	1030	1				transposon	51	G	A,T	1234	1,1
transposon	36	T	A	1029	1				transposon	52	G	T,C	1231	2,1
transposon	38	T	A	1030	1				transposon	53	C	A	1231	2
transposon	40	C	A	1026	1				transposon	54	A	C	1239	1
transposon	41	T	G	1033	1				transposon	55	T	A	1234	1
transposon	42	G	A	1004	32		1		transposon	56	G	T	1237	2
transposon	43	G	T	1036	2				transposon	57	C	T,A	1173	54,4
transposon	48	C	G	1057	1				transposon	58	G	A,T	1118	103,2
transposon	49	T	G	1061	2				transposon	59	A	T	1243	3
transposon	50	G	A,T	1027	34,1				transposon	60	A	C,T	1245	1,2
transposon	51	G	T	1059	3				transposon	61	A	T	1237	2
transposon	52	G	A,T	1066	1,2				transposon	62	G	T	1238	2
transposon	53	C	T,A	1068	1,2				transposon	63	T	A	1236	2
transposon	54	A	C,T	1070	1,2				transposon	64	C	T	1246	1	1
transposon	55	T	G	1072	2				transposon	65	C	T,A,G	1240	1,5,1
transposon	56	G	A	1074	1		1		transposon	66	C	A	1256	1
transposon	57	C	T,A	998	68,2				transposon	67	T	A	1256	3
transposon	58	G	A,T	972	101,4				transposon	68	G	A	1170	90		1
transposon	59	A	T	1104	1				transposon	69	G	T,C	1263	2,1
transposon	60	A	T,C	1098	3,1				transposon	71	A	T	1272	3
transposon	62	G	T	1107	1				transposon	72	A	C,T	1260	7,2
transposon	64	C	A	1110	2				transposon	74	G	A,T	1234	31,1
transposon	65	C	A	1108	2				transposon	75	A	T	1271	2
transposon	66	C	A	1117	1				transposon	77	G	T	1265	2
transposon	68	G	A	1029	89		1		transposon	79	A	T	1272	2
transposon	69	G	T	1117	2				transposon	81	C	A	1272	1
transposon	70	G	A,T	1120	2,1				transposon	82	T	A	1281	1
transposon	71	A	T	1128	1				transposon	83	G	A,C	1244	25,1
transposon	72	A	C,T	1125	10,1				transposon	85	T	A,C	1264	1,1
transposon	73	T	A	1133	2				transposon	86	C	T	1137	120	1
transposon	74	G	A,T	1102	34,1				transposon	87	A	T	1266	3
transposon	75	A	T	1135	2				transposon	89	G	T	1256	1
transposon	76	A	T	1135	2				transposon	90	C	A	1257	1
transposon	79	A	G	1136	1				transposon	91	C	A	1262	1
transposon	82	T	G	1143	1				transposon	92	G	T	1254	4
transposon	83	G	A,T,C	1114	24,2,1				transposon	93	C	T,A	1263	2,1
transposon	85	T	A	1142	2				transposon	95	A	T	1288	1
transposon	86	C	T,A	1012	128,1				transposon	96	A	T,C	1293	3,3
transposon	87	A	T	1144	2				transposon	97	A	T	1298	1
transposon	88	A	C	1146	1				transposon	98	G	T	1297	1
transposon	89	G	T	1145	3				transposon	99	A	T	1308	1
transposon	90	C	G,A	1147	1,1				transposon	100	G	T	1303	2
transposon	91	C	A	1150	1				transposon	101	G	T	1304	1
transposon	93	C	A	1146	1				transposon	102	G	T,C	1297	1,1
transposon	95	A	T,G	1173	1,1				transposon	104	G	T	1295	4
transposon	96	A	T	1175	1				transposon	105	C	T	1296	1	1
transposon	97	A	T	1188	1				transposon	106	T	A	1288	3
transposon	98	G	T,C	1193	1,1				transposon	107	G	T	1284	2
transposon	99	A	T	1204	1				transposon	108	C	T,A	1287	1,1
transposon	100	G	T	1202	1				transposon	109	C	A	1289	3
transposon	101	G	C	1204	1				transposon	110	T	A	1291	1
transposon	102	G	T	1201	1				transposon	111	T	A	1286	1
transposon	104	G	T	1201	1				transposon	113	G	A	1273	2		1
transposon	106	T	G	1212	1				transposon	115	A	T	1255	4
transposon	108	C	G	1213	1				transposon	116	C	G	1250	1
transposon	110	T	G	1213	1				transposon	117	C	A	1246	2
transposon	113	G	T	1213	1				transposon	119	C	A	1251	3
transposon	114	A	T	1220	1				transposon	120	C	G	1256	1
transposon	115	A	G,C,T	1213	1,2,1				transposon	121	T	A	1261	2
transposon	118	C	A	1203	1				transposon	122	A	C	1265	2
transposon	119	C	A	1196	1				transposon	123	T	G,A	1272	1,1
transposon	121	T	A,G	1205	2,1				transposon	124	C	A	1268	1
transposon	122	A	C	1207	4				transposon	125	T	A	1268	1
transposon	124	C	A	1197	2				transposon	126	C	A	1276	1
transposon	125	T	A	1200	1				transposon	127	C	A	1285	1
transposon	126	C	T	1207	3	1			transposon	128	C	T,G	1107	166,1
transposon	127	C	A	1195	7				transposon	129	A	C	1275	1
transposon	128	C	T	1047	159	1			transposon	130	A	G,T	1217	53,1
transposon	129	A	C,T	1205	1,1				transposon	131	A	T	1269	1
transposon	130	A	G,T,C	1158	53,3,1				transposon	132	A	T,C	1269	2,2
transposon	131	A	G,T	1217	1,1				transposon	134	C	T,A	1221	67,3
transposon	132	A	T,C	1221	2,1				transposon	135	A	C,T	1289	1,2
transposon	133	A	T	1219	5				transposon	136	T	A	1293	1
transposon	134	C	T,A	1176	48,2				transposon	137	T	A	1294	4
transposon	135	A	T	1234	1				transposon	138	C	A	1304	1
transposon	136	T	G	1229	1				transposon	139	T	A	1315	3
transposon	137	T	C,A	1231	1,2				transposon	140	T	A,G	1318	8,1
transposon	138	C	G,A	1235	1,1				transposon	141	T	A,G	1310	7,5
transposon	140	T	A	1257	3				transposon	142	T	A	1326	1
transposon	141	T	G,A	1263	6,2				transposon	143	G	A,T	1275	48,2
transposon	142	T	A	1275	2				transposon	144	C	A	1320	6
transposon	143	G	A	1222	50		1		transposon	145	C	A	1328	3
transposon	144	C	A	1267	2				transposon	146	T	A	1335	2
transposon	145	C	A	1274	2				transposon	147	C	T,A	1217	115,3
transposon	147	C	T,A	1164	118,1				transposon	148	G	A	1333	15		1
transposon	148	G	A,T	1284	6,2				transposon	149	C	A	1340	3
transposon	149	C	A	1292	3				transposon	150	T	A	1355	1
transposon	150	T	A	1291	1				transposon	151	T	A	1353	2
transposon	151	T	A,G	1293	3,1				transposon	152	A	T	1360	1
transposon	152	A	T	1303	2				transposon	153	A	T	1367	1
transposon	154	G	T	1295	1				transposon	154	G	T,A	1371	4,1
transposon	155	C	T,A	1289	7,1				transposon	155	C	T,A	1384	14,1
transposon	156	G	A	1260	43		1		transposon	156	G	A,T	1337	58,2
transposon	157	T	A,C	1300	4,1				transposon	157	T	A,G	1392	7,1
transposon	158	C	T,A	1173	132,2				transposon	158	C	T,A	1267	132,4
transposon	159	A	T	1307	3				transposon	159	A	C	1412	2
transposon	160	A	T	1310	1				transposon	160	A	C,T	1418	2,1
transposon	161	A	T	1307	1				transposon	162	C	T,G	1297	135,1
transposon	162	C	T,A	1169	135,2				transposon	163	A	T	1437	1
transposon	163	A	T	1309	1				transposon	164	A	C,T	1431	4,2
transposon	164	A	T,C	1309	2,2				transposon	166	G	T	1441	2
transposon	165	A	T,C	1314	1,1				transposon	167	G	A,T,C	1398	46,7,1
transposon	167	G	A,T	1258	38,1				transposon	168	C	A	1457	1
transposon	168	C	A	1288	2				transposon	169	T	A	1457	1
transposon	169	T	A	1298	1				transposon	170	G	T,A	1462	3,1
transposon	171	C	A	1292	2				transposon	171	C	A,G	1467	3,1
transposon	172	C	T,G,A	1190	99,1,1				transposon	172	C	T,G,A	1367	102,1,1
transposon	173	A	C	1291	3				transposon	173	A	T,C	1478	2,1
transposon	174	T	A	1299	2				transposon	174	T	A,G	1477	4,1
transposon	175	G	T,A	1299	1,1				transposon	175	G	T	1485	1
transposon	176	A	T	1299	2				transposon	176	A	T,C	1489	2,1
transposon	177	T	A,G	1303	1,1				transposon	178	C	A	1499	2
transposon	178	C	A	1299	3				transposon	179	T	A	1506	2
transposon	179	T	C	1305	1				transposon	180	C	A	1511	1
transposon	181	T	G	1307	2				transposon	181	T	G	1471	34
transposon	182	G	A,T,C	1263	51,1,1				transposon	182	G	A,T	1456	43,1
transposon	183	G	T	1311	2				transposon	183	G	C,T	1498	1,1
transposon	186	T	A	1316	1				transposon	184	C	A	1503	4
transposon	187	A	T	1321	1				transposon	185	C	T	1487	4	1
transposon	188	C	T	1287	41	1			transposon	186	T	A	1488	1
transposon	189	A	T,C	1339	1,1				transposon	188	C	T,A,G	1462	36,1,2
transposon	190	G	C	1343	1				transposon	189	A	G	1500	2
transposon	191	A	T,C	1344	1,1				transposon	191	A	T	1506	3
transposon	193	G	T	1349	2				transposon	192	A	C,T	1512	2,1
transposon	194	C	A	1347	1				transposon	193	G	T,A	1506	2,1
transposon	195	A	T	1353	2				transposon	194	C	A	1502	3
transposon	196	C	A	1355	2				transposon	195	A	T	1518	2
transposon	197	T	A	1353	2				transposon	196	C	A	1521	2
transposon	198	G	A,T,C	1215	120,1,3				transposon	197	T	A,C	1533	5,1
transposon	199	G	A,T	1283	49,2				transposon	198	G	A,C	1423	114,1
transposon	200	C	T	1308	30	1			transposon	199	G	A,C,T	1499	37,1,1
transposon	201	A	T	1347	1				transposon	200	C	T,G	1491	46,1
transposon	202	A	C	1357	2				transposon	201	A	T	1541	2
transposon	203	G	T	1351	2				transposon	203	G	T	1541	1
transposon	204	C	T,A	1293	54,1				transposon	204	C	T	1494	44	1
transposon	205	C	T	1276	73	1			transposon	205	C	T,A	1464	77,2
transposon	206	G	A	1277	81		1		transposon	206	G	A	1463	82		1
transposon	208	G	A,T	1324	30,1				transposon	207	T	A	1549	3
transposon	209	G	T	1359	1				transposon	208	G	A,T	1507	47,1
transposon	210	C	A,G	1363	2,1				transposon	209	G	T,C,A	1547	1,1,1
transposon	213	C	T,A	1306	57,3				transposon	210	C	A	1544	3
transposon	214	G	T,C	1361	2,1				transposon	211	C	A	1545	1
transposon	215	C	G	1366	1				transposon	212	C	A	1547	3
transposon	218	C	A	1392	2				transposon	213	C	T	1506	46	1
transposon	219	C	A	1390	2				transposon	214	G	T	1538	1
transposon	220	C	A,G	1387	2,1				transposon	218	C	A	1533	3
transposon	221	T	A	1384	1				transposon	219	C	A	1537	1
transposon	222	A	C,T	1373	4,1				transposon	220	C	A	1526	6
transposon	223	C	T,A	1334	42,2				transposon	221	T	A	1522	3
transposon	224	C	T	1177	203	1			transposon	222	A	C	1531	2
transposon	225	A	T,C	1381	3,2				transposon	223	C	T	1477	56	1
transposon	226	A	T,C	1386	1,1				transposon	224	C	T,A	1350	175,2
transposon	227	G	T	1387	2				transposon	225	A	C,T	1513	3,1
transposon	228	A	T,C	1390	1,1				transposon	226	A	C	1517	2
transposon	230	C	A	1392	3				transposon	227	G	T,C	1519	3,1
transposon	231	T	A	1400	1				transposon	229	T	A	1513	1
transposon	232	T	G	1388	10				transposon	230	C	A	1508	2
transposon	233	T	A,G	1404	3,2				transposon	232	T	G,C,A	1486	15,2,3
transposon	234	G	A,T,C	1327	69,2,1				transposon	233	T	G,A	1499	6,3
transposon	235	C	T,A	1320	72,2				transposon	234	G	A,C	1456	50,1
transposon	237	T	A	1398	1				transposon	235	C	T,A	1445	56,3
transposon	238	C	T,A	1340	59,1				transposon	237	T	A	1510	2
transposon	239	A	C	1404	1				transposon	238	C	T,A	1467	45,4
transposon	240	C	A	1403	1				transposon	239	A	T	1528	2
transposon	241	C	A,G	1399	2,1				transposon	240	C	A	1528	2
transposon	242	T	A	1397	1				transposon	241	C	A	1533	2
transposon	245	T	G,A	1392	1,1				transposon	242	T	A	1535	3
transposon	246	C	A	1394	1				transposon	243	C	A,G	1525	1,1
transposon	247	C	A,G	1397	2,1				transposon	244	C	A,T,G	1521	3,1,1
transposon	248	C	A	1397	5				transposon	245	T	A,G	1521	3,1
transposon	249	C	A	1393	3				transposon	246	C	A	1505	7
transposon	250	C	A	1397	2				transposon	248	C	A	1519	1
transposon	251	A	C,T	1396	5,1				transposon	249	C	T,G	1508	1,1
transposon	252	G	A,T	1348	55,1				transposon	251	A	T,C	1513	3,3
transposon	253	G	T	1399	2				transposon	252	G	A,T,C	1486	37,1,1
transposon	254	T	A,G	1397	3,2				transposon	253	G	T,C	1517	1,1
transposon	255	G	T	1396	1				transposon	254	T	A	1518	2
transposon	256	C	A	1396	1				transposon	256	C	A,G	1517	2,1
transposon	257	C	A	1391	2				transposon	258	C	A,G	1508	1,1
transposon	258	C	A	1380	3				transposon	259	T	G,A	1513	2,1
transposon	259	T	A	1380	4				transposon	261	A	T	1523	1
transposon	262	T	A	1402	1				transposon	262	T	A	1511	3
transposon	263	G	A,T	1399	1,1				transposon	263	G	T	1500	3
transposon	265	G	T	1398	1				transposon	264	A	G,T	1514	1,1
transposon	266	C	A	1399	2				transposon	266	C	A	1499	2
transposon	269	C	T	1306	95	1			transposon	267	T	G	1511	1
transposon	270	G	A,T	1370	35,2				transposon	268	A	T	1509	1
transposon	271	C	G	1410	1				transposon	269	C	T,A,G	1431	70,1,1
transposon	273	T	C	1414	1				transposon	270	G	A	1464	35		1
transposon	275	C	T,A,G	1351	63,2,1				transposon	272	C	A	1498	2
transposon	276	C	T,A	1412	1,1				transposon	273	T	A	1496	1
transposon	277	G	C	1418	1				transposon	275	C	T	1447	40	1
transposon	279	G	T	1397	1				transposon	276	C	T	1481	2	1
transposon	280	C	G	1390	1				transposon	278	C	A	1482	1
transposon	281	C	A	1395	1				transposon	280	C	T	1465	1	1
transposon	282	A	T	1394	3				transposon	281	C	A	1467	2
transposon	284	C	A	1396	1				transposon	282	A	C,T	1465	2,1
transposon	285	T	G	1375	5				transposon	284	C	A	1454	2
transposon	286	T	A,G	1377	4,2				transposon	285	T	G,A	1454	2,1
transposon	287	C	A	1379	4				transposon	286	T	G,A	1449	2,2
transposon	288	T	A	1376	3				transposon	288	T	G	1440	1
transposon	290	G	A,T	1260	105,1				transposon	289	C	A	1448	1
transposon	291	G	T,C	1351	1,1				transposon	290	G	A	1358	85		1
transposon	293	C	A	1342	4				transposon	291	G	T	1430	1
transposon	294	G	A,T	1303	53,1				transposon	294	G	A,T	1398	31,1
transposon	296	A	T	1353	1				transposon	296	A	T	1424	1
transposon	297	T	G,A	1352	2,1				transposon	297	T	A	1420	1
transposon	298	C	A	1353	1				transposon	298	C	A	1414	1
transposon	299	C	G,A	1346	1,1				transposon	299	C	A,T	1413	7,1
transposon	301	A	T	1347	2				transposon	300	T	A,G,C	1409	3,1,2
transposon	302	G	T	1351	1				transposon	301	A	C,T	1419	1,1
transposon	303	C	T,A	1316	36,3				transposon	303	C	T	1373	39	1
transposon	304	A	T	1357	2				transposon	304	A	T	1407	2
transposon	305	G	C,T	1359	2,1				transposon	306	C	A	1392	4
transposon	306	C	A	1357	3				transposon	307	T	A	1392	1
transposon	307	T	A,G,C	1352	2,2,1				transposon	308	C	T,A	1264	123,2
transposon	308	C	T,G,A	1193	166,1,1				transposon	309	G	A,T	1353	30,2
transposon	309	G	A	1311	50		1		transposon	310	T	G,A	1383	1,1
transposon	310	T	G,A	1365	1,3				transposon	312	C	A	1387	1
transposon	311	A	T	1367	3				transposon	313	A	T	1383	2
transposon	312	C	G	1371	1				transposon	315	G	A,T,C	1388	6,1,1
transposon	313	A	T,C	1372	2,1				transposon	316	G	T	1389	2
transposon	314	G	T,C	1376	1,1				transposon	317	C	A	1379	1
transposon	315	G	T	1367	2				transposon	318	A	C,T	1385	4,3
transposon	316	G	T	1363	3				transposon	319	T	G	1395	3
transposon	317	C	A	1372	1				transposon	321	G	A	1327	51		1
transposon	318	A	T,C	1364	7,6				transposon	322	T	A	1381	2
transposon	319	T	G,A	1369	6,2				transposon	323	G	T	1377	2
transposon	320	G	C	1375	1				transposon	324	A	T	1376	2
transposon	321	G	A,T	1301	66,1				transposon	325	T	G,A	1374	1,1
transposon	322	T	A,G	1360	3,1				transposon	327	T	C,A	1376	1,2
transposon	323	G	A	1360	1		1		transposon	328	T	G	1384	1
transposon	324	A	C,T	1355	1,1				transposon	329	G	A,T	1333	37,1
transposon	326	T	G,A	1354	3,1				transposon	330	C	G,A	1371	1,1
transposon	327	T	G	1361	3				transposon	331	A	T	1371	2
transposon	328	T	G,A	1359	1,1				transposon	332	G	T	1386	1
transposon	329	G	A	1328	40		1		transposon	333	A	T	1391	2
transposon	334	C	A	1356	1				transposon	335	T	G,A	1392	1,1
transposon	335	T	G	1354	1				transposon	336	A	C,T	1381	4,2
transposon	336	A	C,T	1336	10,1				transposon	337	T	G,C	1372	1,1
transposon	338	C	T	1286	24	1			transposon	338	C	T,A	1335	14,3
transposon	339	A	T	1293	1				transposon	339	A	T	1351	1
transposon	341	G	A,T	1192	85,2				transposon	340	T	A	1353	1
transposon	344	C	T,A	1207	60,1				transposon	341	G	A,T	1289	55,4
transposon	345	G	A,T	1138	121,1				transposon	342	A	T	1345	1
transposon	346	G	T	1254	6				transposon	343	G	T	1336	1
transposon	347	T	G	1255	1				transposon	344	C	T,A	1291	43,1
transposon	348	T	G,A	1254	1,1				transposon	345	G	A	1249	85		1
transposon	349	C	T,A,G	1129	122,2,1				transposon	346	G	T	1331	2
transposon	350	A	T	1257	1				transposon	347	T	G	1318	2
transposon	351	A	T,C	1243	2,1				transposon	348	T	A	1316	4
transposon	352	C	A	1233	1				transposon	349	C	T,A	1214	94,3
transposon	353	C	T,A	1108	123,4				transposon	351	A	T,G	1305	2,1
transposon	355	T	G,A	1231	1,4				transposon	352	C	A	1310	1
transposon	356	G	A,T	1199	24,1				transposon	353	C	T,A,G	1224	94,1,2
transposon	357	A	T	1233	1				transposon	356	G	A,T	1315	11,4
transposon	358	A	T	1232	1				transposon	357	A	C	1329	1
transposon	359	G	T	1228	2				transposon	360	A	T	1330	2
transposon	360	A	T	1224	2				transposon	361	C	A	1332	1
transposon	362	G	A,T	1204	24,1				transposon	362	G	A,T	1319	11,2
transposon	363	C	T,A	1228	1,1				transposon	363	C	A	1332	1
transposon	364	C	A,T	1216	2,1				transposon	364	C	A	1335	1
transposon	365	C	A	1224	1				transposon	365	C	A,G	1346	2,1
transposon	366	A	T	1220	2				transposon	366	A	T	1346	3
transposon	367	T	A	1211	3				transposon	368	C	A	1336	3
transposon	368	C	A	1208	2				transposon	369	T	A	1332	2
transposon	369	T	A	1213	2				transposon	371	C	T,A	1280	49,1
transposon	370	T	G,A	1215	2,2				transposon	372	A	T	1321	1
transposon	371	C	T,A	1119	82,3				transposon	373	T	G	1321	3
transposon	372	A	T	1202	1				transposon	374	T	A	1319	3
transposon	373	T	G,A	1203	1,1				transposon	375	G	A	1236	87		1
transposon	374	T	A,G	1193	3,1				transposon	376	C	A	1323	2
transposon	375	G	A,T	1068	115,1				transposon	377	C	T,A	1286	49,1
transposon	377	C	T	1102	79	1			transposon	378	G	A	1286	49		1
transposon	378	G	A,T	1099	79,1				transposon	379	G	C	1333	1
transposon	382	C	T	1140	24	1			transposon	380	T	G	1327	1
transposon	383	G	A	1020	136		1		transposon	382	C	T,A	1309	12,1
transposon	386	G	T	1162	2				transposon	383	G	A,T	1221	103,3
transposon	388	C	A	1161	2				transposon	385	A	C	1340	1
transposon	389	A	T,C	1160	3,1				transposon	386	G	T	1336	1
transposon	390	G	A,T	1164	1,1				transposon	387	C	A	1336	3
transposon	392	A	T	1164	1				transposon	388	C	A	1342	1
transposon	393	A	C,T	1156	2,1				transposon	389	A	T	1346	3
transposon	394	G	T	1153	1				transposon	390	G	T	1345	1
transposon	395	T	A	1156	3				transposon	391	G	T	1335	2
transposon	396	C	G	1158	1				transposon	392	A	T	1333	2
transposon	397	T	G	1154	1				transposon	393	A	T,C	1328	4,1
transposon	398	C	A	1152	2				transposon	395	T	G,A	1325	1,1
transposon	399	C	T,G	1146	3,1				transposon	396	C	A	1326	3
transposon	400	A	C,T	1133	16,1				transposon	397	T	G	1318	1
transposon	401	G	T,C	1141	1,1				transposon	399	C	A,T	1297	4,1
transposon	402	T	A	1145	1				transposon	400	A	C,T	1284	15,1
transposon	403	G	A,T	1100	40,3				transposon	402	T	A	1277	4
transposon	404	C	T,G,A	1137	3,1,1				transposon	403	G	A,T	1250	27,1
transposon	405	A	T	1134	2				transposon	404	C	T,A,G	1268	1,2,1
transposon	406	C	A	1126	1				transposon	405	A	T	1262	3
transposon	407	T	G,C,A	1092	6,1,2				transposon	406	C	G,A	1248	2,1
transposon	408	T	A	1094	3				transposon	407	T	G	1205	2
transposon	409	C	A	1091	2				transposon	408	T	A	1203	1
transposon	410	T	A	1087	1				transposon	409	C	A	1195	2
transposon	411	T	A	1089	1				transposon	410	T	G	1189	1
transposon	412	C	A	1077	2				transposon	411	T	A	1180	1
transposon	413	T	G,A	1061	2,1				transposon	412	C	A	1172	4
transposon	414	T	A,C,G	1060	3,1,1				transposon	413	T	A	1174	1
transposon	415	C	T	1084	1	1			transposon	414	T	A	1181	1
transposon	416	T	A	1076	1				transposon	415	C	A	1216	1
transposon	417	G	A,T	1009	59,1				transposon	416	T	A	1209	2
transposon	418	C	A	1062	1				transposon	417	G	A,T,C	1147	37,4,1
transposon	419	C	T,A	968	92,2				transposon	419	C	T,A	1082	101,3
transposon	420	G	A	955	89		1		transposon	420	G	A,T	1124	58,3
transposon	421	A	T,C	1036	2,1				transposon	422	A	T,C	1165	3,2
transposon	422	A	T	1040	1				transposon	423	T	G	1161	1
transposon	426	T	A	1035	2				transposon	425	G	C	1155	1
transposon	427	T	A	1031	1				transposon	426	T	G	1151	1
transposon	429	A	T	1025	1				transposon	428	A	C,T	1147	2,1
transposon	430	G	A,T	1016	3,2				transposon	429	A	T	1136	1
transposon	431	A	G	1012	2				transposon	430	G	A,T	1136	1,1
transposon	432	G	T,C	1009	2,1				transposon	433	A	C,T	1137	1,1
transposon	433	A	T	1009	4				transposon	437	C	T	1136	1	1
transposon	434	C	G,A	1004	1,1				transposon	438	T	A,G	1126	3,2
transposon	435	G	T	1005	1				transposon	439	A	T,C	1118	1,1
transposon	436	C	A	999	2				transposon	440	C	T,A	1112	1,1
transposon	437	C	A,G	993	2,1				transposon	442	C	T,A	1078	32,2
transposon	438	T	A,G	985	4,1				transposon	443	C	T,G,A	1082	34,1,1
transposon	440	C	T,A	980	2,1				transposon	444	A	C,T	1105	8,1
transposon	441	C	T,A	980	2,3				transposon	445	A	C,T	1107	8,1
transposon	442	C	T,A	948	31,2				transposon	447	C	T	1074	32	1
transposon	443	C	T,A	944	33,2				transposon	449	C	A	1096	1
transposon	444	A	C,T	969	8,1				transposon	450	T	G,A	1059	16,16
transposon	445	A	C,T	958	13,2				transposon	451	A	C,T	1078	10,1
transposon	447	C	T,A	951	24,1				transposon	452	G	T,C	1093	3,2
transposon	448	C	A	983	1				transposon	453	G	T	1106	1
transposon	450	T	A,G	975	9,7				transposon	454	G	A,T,C	1109	1,1,1
transposon	451	A	C,T	984	5,3				transposon	455	C	A	1106	1
transposon	452	G	T,A	990	3,1				transposon	457	C	A	1113	4
transposon	453	G	T,A	992	2,1				transposon	458	C	A	1119	1
transposon	454	G	T	999	1				transposon	459	C	T,G	1117	1,1
transposon	455	C	G,A	1004	1,1				transposon	460	C	A	1117	1
transposon	456	C	A	1006	2				transposon	461	T	A,G	1096	12,4
transposon	457	C	T	1007	6	1			transposon	462	C	T	1101	1	1
transposon	458	C	A	1012	1				transposon	463	C	T,A	971	86,38
transposon	459	C	A,T	1008	5,2				transposon	464	G	A,T	1082	1,1
transposon	460	C	A	1008	1				transposon	465	A	T,G,C	1072	1,1,1
transposon	461	T	A,G	992	9,5				transposon	466	G	T	1069	1
transposon	462	C	T,A	995	2,1				transposon	467	A	C,T	1065	2,2
transposon	463	C	T,A	841	113,36				transposon	468	T	A	1052	5
transposon	464	G	C	983	1				transposon	469	G	A,T	1037	1,2
transposon	465	A	T	976	2				transposon	470	A	C	1033	1
transposon	466	G	T	970	2				transposon	471	T	G,C,A	908	109,9,3
transposon	467	A	T,C	962	1,1				transposon	472	T	G,C,A	991	22,9,3
transposon	468	T	A,G	957	4,2				transposon	473	C	A	1007	3
transposon	469	G	A	951	2		1		transposon	474	C	A,G	1002	2,1
transposon	470	A	T	940	2				transposon	475	C	A	998	2
transposon	471	T	G,C,A	839	91,7,4				transposon	476	T	G,A	974	14,4
transposon	472	T	G,A,C	904	18,5,9				transposon	477	T	A	985	2
transposon	473	C	A	928	6				transposon	478	C	A	970	2
transposon	474	C	A	922	1				transposon	479	C	A	964	1
transposon	475	C	A	915	4				transposon	480	T	A,G	942	5,7
transposon	476	T	A,G	886	10,12				transposon	481	T	G,C	947	2,1
transposon	477	T	A,C	895	3,1				transposon	482	C	A	937	4
transposon	478	C	A	892	3				transposon	483	T	G,A	924	7,3
transposon	479	C	A	882	3				transposon	484	G	A,T	835	87,2
transposon	480	T	G,A	865	10,5				transposon	485	G	T,C	917	1,1
transposon	481	T	G,C,A	867	1,1,2				transposon	486	G	T	911	3
transposon	482	C	A	870	1				transposon	487	A	T,C	904	3,2
transposon	483	T	A,G	863	4,1				transposon	488	A	C,T	898	6,3
transposon	484	G	A,T,C	761	94,3,1				transposon	489	C	T	896	1	1
transposon	485	G	A	850	1		1		transposon	490	T	A	890	2
transposon	486	G	A,T	841	2,5				transposon	491	G	C,T	848	31,4
transposon	487	A	T,C	834	3,2				transposon	492	C	T,A	850	31,1
transposon	488	A	T,C	831	2,2				transposon	493	A	T	879	1
transposon	489	C	G,A	828	1,1				transposon	494	A	T	873	5
transposon	490	T	A,G	821	5,1				transposon	495	A	C,T	866	1,2
transposon	491	G	C,A,T	786	30,1,5				transposon	496	A	T,C	858	1,1
transposon	492	C	T,A	779	33,3				transposon	497	G	T	853	5
transposon	493	A	T,C	813	2,3				transposon	498	G	A,T	846	2,1
transposon	494	A	T,C	808	5,1				transposon	501	C	T,A	801	30,1
transposon	495	A	T,C	806	3,1				transposon	502	A	C	823	1
transposon	496	A	C,T	801	3,2				transposon	503	G	T	816	2
transposon	497	G	T	796	7				transposon	504	C	T,A	743	55,2
transposon	498	G	T	796	3				transposon	505	A	T	791	3
transposon	499	T	G,A	789	1,1				transposon	506	A	C	785	2
transposon	500	G	A,T	781	1,1				transposon	507	A	C,T	778	3,1
transposon	501	C	T,A	748	32,2				transposon	508	G	T	774	2
transposon	502	A	T	778	1				transposon	509	C	G,A	760	2,1
transposon	503	G	T	774	3				transposon	510	T	A,G	761	2,1
transposon	504	C	T	708	64	1			transposon	511	G	A	757	1		1
transposon	505	A	C,T	762	3,2				transposon	512	G	T	746	2
transposon	506	A	C,T	761	3,1				transposon	513	C	G,T,A	739	4,1,1
transposon	507	A	T,C	751	3,2				transposon	515	G	T	723	1
transposon	508	G	C,T	745	2,1				transposon	516	C	A,T	718	2,1
transposon	509	C	A,G	736	4,2				transposon	517	C	A	716	2
transposon	510	T	A,G	736	2,2				transposon	518	T	A,G	705	4,3
transposon	511	G	A,T	735	1,1				transposon	519	G	T	704	2
transposon	512	G	T	720	2				transposon	520	G	T	690	2
transposon	513	C	G,A	711	2,1				transposon	523	A	C	672	2
transposon	514	T	A	710	2				transposon	525	C	T,A	628	28,5
transposon	515	G	T	705	1				transposon	526	A	T	652	3
transposon	518	T	A,G	681	4,2				transposon	527	C	T	602	44	1
transposon	520	G	T	667	1				transposon	528	A	T,C	638	1,1
transposon	521	C	A	657	4				transposon	529	G	T,C	631	4,1
transposon	522	T	A,G	651	2,1				transposon	530	A	T,C	632	1,1
transposon	523	A	T,C	638	4,1				transposon	531	C	A	618	2
transposon	524	T	A	639	5				transposon	532	T	G,A	599	4,4
transposon	525	C	T,A	606	30,4				transposon	533	C	T,A,G	479	90,1,1
transposon	527	C	T,A	587	37,2				transposon	534	G	A	512	49		1
transposon	528	A	T,C	615	3,1				transposon	535	G	A,T	530	22,2
transposon	529	G	T,C	610	4,2				transposon	536	T	G,A,C	540	3,1,1
transposon	530	A	T	607	1				transposon	537	T	G,A	534	1,1
transposon	531	C	A	600	3				transposon	538	C	A,T	519	5,1
transposon	532	T	A,G	598	2,1				transposon	539	T	G	518	2
transposon	533	C	T,A,G	469	94,2,1				transposon	540	T	G	514	1
transposon	534	G	A,T	497	61,2				transposon	542	G	A,T	469	28,6
transposon	535	G	A,T	534	20,2				transposon	543	A	T	493	6
transposon	537	T	A	547	1				transposon	545	G	A,T	475	4,11
transposon	538	C	A,T	527	8,2				transposon	546	A	T	484	2
transposon	539	T	A	529	2				transposon	547	T	A	481	1
transposon	542	G	A,T	470	41,4				transposon	548	A	T	478	2
transposon	543	A	T	508	3				transposon	550	C	A	468	2
transposon	544	T	A	504	2				transposon	551	T	G,A	460	2,1
transposon	545	G	T,A	491	8,2				transposon	552	G	A,T	444	13,2
transposon	546	A	G,T,C	485	2,5,1				transposon	555	C	T,A	413	36,2
transposon	547	T	A	484	3				transposon	557	A	T	441	1
transposon	548	A	T	480	1				transposon	558	G	T	436	2
transposon	550	C	A	462	5				transposon	559	A	G,T	429	3,1
transposon	551	T	G	461	3				transposon	560	C	A	430	1
transposon	552	G	A,T	438	14,2				transposon	561	G	A,C	361	66,2
transposon	553	T	G	449	1				transposon	563	C	A	411	1
transposon	554	C	A	441	3				transposon	564	C	A	400	1
transposon	555	C	T,A	385	55,2				transposon	565	C	A	394	1
transposon	558	G	T,C,A	424	6,4,1				transposon	566	C	T	392	3	1
transposon	559	A	G,T	426	1,1				transposon	567	T	G,A	388	1,1
transposon	560	C	A	415	1				transposon	568	G	T	383	1
transposon	561	G	A	330	77		1		transposon	569	C	A	375	1
transposon	562	G	T,C	402	1,1				transposon	571	T	A,G	363	3,2
transposon	565	C	G	394	1				transposon	572	G	A,T	342	16,2
transposon	566	C	T	389	1	1			transposon	573	A	T,C	348	2,1
transposon	567	T	A	386	2				transposon	574	G	T	344	1
transposon	568	G	C	386	1				transposon	575	C	A	337	1
transposon	569	C	G,A	380	1,1				transposon	578	G	C	319	1
transposon	571	T	A	371	4				transposon	582	G	A	292	7		1
transposon	572	G	A,T,C	349	15,1,1				transposon	583	A	T	290	1
transposon	573	A	T,C	347	4,1				transposon	585	A	T	269	2
transposon	574	G	T	349	1				transposon	586	C	T,A	247	11,2
transposon	576	A	T	338	1				transposon	588	A	G	246	1
transposon	578	G	T	319	1										18	14
transposon	579	C	A	317	1									percentage	3.83795	2.98507
transposon	581	T	A	312	2
transposon	582	G	A,T	293	9,1
transposon	584	G	T	284	3
transposon	586	C	T	260	13	1
transposon	591	C	G	244	1
						16	16					C-T	G-A	C-T/G-A	other
					percentage	3.36134	3.36134			Af293	rep1	3.36134	3.36134	6.72269	93.2773
											rep2	3.83795	2.98507	6.82303	93.177

## Sheet: CEA17
S5 Table: LINE TE mutation site in CEA17 isolate
rep1									rep2
chr	pos	ref	alt	ref_count	alt_count	t	a		chr	pos	ref	alt	ref_count	alt_count	t	a
transposon	9	C	T	0	1	1	0		transposon	9	C	T	0	7	1	0
transposon	17	G	A	0	1	0	1		transposon	17	G	A	0	7	0	1
transposon	20	G	A	0	1	0	1		transposon	20	G	A	0	8	0	1
transposon	29	G	A	0	1	0	1		transposon	29	G	A	0	10	0	1
transposon	33	G	A	0	1	0	1		transposon	33	G	A	0	10	0	1
transposon	42	G	A	0	1	0	1		transposon	42	G	A	0	10	0	1
transposon	57	C	T	0	1	1	0		transposon	57	C	T	0	10	1	0
transposon	58	G	A	0	1	0	1		transposon	58	G	A	0	10	0	1
transposon	68	G	A	0	2	0	1		transposon	68	G	A	0	10	0	1
transposon	74	G	A	0	2	0	1		transposon	74	G	A	0	9	0	1
transposon	78	C	T	0	2	1	0		transposon	78	C	T	0	9	1	0
transposon	83	G	A	0	2	0	1		transposon	83	G	A	0	9	0	1
transposon	86	C	T	0	2	1	0		transposon	86	C	T	0	9	1	0
transposon	91	C	T	0	5	1	0		transposon	91	C	T	0	9	1	0
transposon	128	C	T	0	5	1	0		transposon	128	C	T	0	8	1	0
transposon	143	G	A	0	4	0	1		transposon	143	G	A	0	1	0	1
transposon	147	C	T	0	4	1	0		transposon	147	C	T	0	1	1	0
transposon	148	G	A	0	4	0	1		transposon	148	G	A	0	1	0	1
transposon	154	G	A	0	4	0	1		transposon	154	G	A	0	1	0	1
transposon	156	G	A	0	4	0	1		transposon	156	G	A	0	1	0	1
transposon	158	C	T	0	4	1	0		transposon	158	C	T	0	1	1	0
transposon	167	G	A	0	4	0	1		transposon	167	G	A	0	1	0	1
transposon	170	G	A	0	4	0	1		transposon	170	G	A	0	1	0	1
transposon	172	C	T	0	4	1	0		transposon	172	C	T	0	1	1	0
transposon	175	G	A	0	4	0	1		transposon	175	G	A	0	1	0	1
transposon	182	G	A	0	7	0	1		transposon	182	G	A	0	1	0	1
transposon	198	G	A	0	7	0	1		transposon	198	G	A	0	3	0	1
transposon	205	C	T	0	6	1	0		transposon	205	C	T	1	1	1	0
transposon	206	G	A	0	6	0	1		transposon	206	G	A	0	2	0	1
transposon	208	G	A	0	6	0	1		transposon	208	G	A	0	2	0	1
transposon	213	C	T	0	6	1	0		transposon	213	C	T	1	1	1	0
transposon	224	C	T	0	7	1	0		transposon	214	G	A	3	1	0	1
transposon	234	G	A	0	7	0	1		transposon	224	C	T	0	6	1	0
transposon	235	C	T	0	7	1	0		transposon	234	G	A	0	6	0	1
transposon	260	G	A	0	4	0	1		transposon	235	C	T,G	0	3,3	0	0
transposon	263	G	A	0	4	0	1		transposon	251	A	C,T	3	2,1	0	0
transposon	269	C	T	0	4	1	0		transposon	252	G	A	3	3	0	1
transposon	270	G	A	0	4	0	1		transposon	260	G	A	3	3	0	1
transposon	279	G	A	0	4	0	1		transposon	263	G	A	1	5	0	1
transposon	281	C	T	0	4	1	0		transposon	269	C	T	3	3	1	0
transposon	289	C	T	0	3	1	0		transposon	270	G	A	2	4	0	1
transposon	290	G	A	0	3	0	1		transposon	277	G	A	5	1	0	1
transposon	294	G	A	0	3	0	1		transposon	279	G	A	2	4	0	1
transposon	303	C	T	0	1	1	0		transposon	281	C	T	3	3	1	0
transposon	308	C	T	0	1	1	0		transposon	283	C	T	4	2	1	0
transposon	309	G	A	0	1	0	1		transposon	289	C	T	2	3	1	0
transposon	399	C	T	3	2	1	0		transposon	290	G	A	0	5	0	1
transposon	403	G	A	2	3	0	1		transposon	294	G	A	0	5	0	1
transposon	404	C	T	3	2	1	0		transposon	303	C	T	0	4	1	0
transposon	419	C	T	0	5	1	0		transposon	308	C	T	0	4	1	0
transposon	420	G	A	0	5	0	1		transposon	309	G	A	0	4	0	1
transposon	435	G	A	3	2	0	1		transposon	338	C	T	0	2	1	0
transposon	442	C	T	3	2	1	0		transposon	341	G	A	0	1	0	1
transposon	443	C	T	0	5	1	0		transposon	344	C	T	0	1	1	0
transposon	463	C	T,A	0	5,4	0	0		transposon	345	G	A	0	1	0	1
transposon	469	G	A	4	4	0	1		transposon	349	C	T	0	1	1	0
transposon	484	G	A	0	8	0	1		transposon	353	C	T	0	1	1	0
transposon	491	G	C,A	0	4,4	0	0		transposon	356	G	A	0	1	0	1
transposon	492	C	T	4	4	1	0		transposon	362	G	A	0	1	0	1
transposon	498	G	A	4	4	0	1		transposon	365	C	T	0	1	1	0
transposon	501	C	T	4	4	1	0		transposon	371	C	T	0	1	1	0
transposon	519	G	A	4	4	0	1		transposon	375	G	A	0	1	0	1
transposon	525	C	T	2	2	1	0		transposon	377	C	T	0	1	1	0
transposon	527	C	T	2	2	1	0		transposon	378	G	A	0	1	0	1
transposon	533	C	T	0	4	1	0		transposon	381	G	A	0	1	0	1
transposon	534	G	A	0	4	0	1		transposon	383	G	A	3	1	0	1
transposon	542	G	A	0	4	0	1		transposon	399	C	T	1	3	1	0
transposon	545	G	A	0	4	0	1		transposon	403	G	A	3	1	0	1
transposon	555	C	T	0	4	1	0		transposon	404	C	T	1	3	1	0
transposon	559	A	G	2	2	0	0		transposon	419	C	T	0	4	1	0
transposon	561	G	A	0	4	0	1		transposon	420	G	A	0	4	0	1
transposon	568	G	A	2	2	0	1		transposon	435	G	A	1	3	0	1
transposon	572	G	A	2	2	0	1		transposon	442	C	T	1	3	1	0
transposon	582	G	A	2	2	0	1		transposon	443	C	T	0	4	1	0
transposon	586	C	T	2	2	1	0		transposon	463	C	A,T	0	5,2	0	0
						30	42		transposon	469	G	A	5	2	0	1
					percentage	40	56		transposon	471	T	G	6	1	0	0
									transposon	484	G	A	0	7	0	1
									transposon	491	G	C,A	0	4,2	0	0
									transposon	492	C	T	2	4	1	0
									transposon	498	G	A	4	2	0	1
									transposon	501	C	T	2	4	1	0
									transposon	519	G	A	4	2	0	1
									transposon	525	C	T	2	3	1	0
									transposon	527	C	T	2	3	1	0
									transposon	533	C	T	0	4	1	0
									transposon	534	G	A	0	4	0	1
									transposon	542	G	A	0	4	0	1
									transposon	545	G	A	0	4	0	1
									transposon	555	C	T	0	4	1	0
									transposon	559	A	G	2	2	0	0
									transposon	561	G	A	0	4	0	1
				C-T	G-A	other	C-T/G-A		transposon	568	G	A	2	2	0	1
		CEA17	rep1	40	56	4	96		transposon	572	G	A	2	2	0	1
			rep2	38.5417	55.2083	6.25	93.75		transposon	582	G	A	2	2	0	1
									transposon	586	C	T	2	2	1	0
															37	53
														percentage	38.5417	55.2083
