# Supplementary material for: Chromatin profiling reveals heterogeneity in clinical isolates of the human pathogen Aspergillus fumigatus
Source: PLoS Genet. 2022 Jan 10;18(1):e1010001. doi: 10.1371/journal.pgen.1010001 (PMC8782537; doi:10.1371/journal.pgen.1010001)
Supplement: S8 Table — (XLSX) [file pgen.1010001.s017.xlsx]

## Sheet: RNAP II
S8 Table: genes with differential RNAP II level
RNAP II	Af293-GG-1	Af293-GG-2	Af293-ATCC-1	Af293-ATCC-2
Afu1g00100	2.0174	2.5199	2.4165	1.4221
Afu1g00110	2.1206	1.9195	1.5193	0.9381
Afu1g00120	2.7923	3.3365	2.2533	2.6321
Afu1g00130	1.7129	1.1728	1.1873	0.9115
Afu1g00140	3.2312	3.4081	3.3387	3.1823
Afu1g00150	2.4097	1.6799	1.8638	1.5821
Afu1g00160	2.0182	1.327	1.8309	1.0756
Afu1g00170	2.1161	2.106	1.9192	2.5615
Afu1g00180	1.7312	1.6709	1.4587	1.2697
Afu1g00200	1.7523	1.3994	1.1507	1.1158
Afu1g00210	3.5657	3.7344	3.2133	3.2468
Afu1g00220	8.3797	8.2841	6.455	6.9247
Afu1g00230	6.0337	6.9481	6.7022	5.9402
Afu1g00240	3.069	2.7372	2.2319	1.7502
Afu1g00250	1.955	1.7295	1.6226	1.5236
Afu1g00270	2.0904	1.7838	2.8168	1.702
Afu1g00280	1.9021	1.6022	1.6424	1.6701
Afu1g00290	1.9538	1.7168	1.7828	1.4121
Afu1g00300	2.0967	2.1734	2.6809	1.8466
Afu1g00310	1.9145	1.7947	1.7612	1.1175
Afu1g00320	1.7529	1.2311	1.6965	1.5772
Afu1g00330	1.2336	1.1316	1.4309	0.9105
Afu1g00340	2.1609	2.0022	2.6165	1.9017
Afu1g00350	3.0513	1.7157	1.9964	1.5832
Afu1g00390	2.1379	2.0451	1.9242	1.76
Afu1g00400	1.9416	1.9454	2.1097	1.571
Afu1g00410	3.3973	3.8019	2.7583	2.8495
Afu1g00420	2.4298	2.3457	1.8417	1.9955
Afu1g00440	2.5366	1.948	2.0366	1.9469
Afu1g00450	2.1494	2.0076	2.3454	1.8688
Afu1g00460	3.7697	4.1074	4.1783	4.5005
Afu1g00470	3.356	3.1096	3.3097	3.2667
Afu1g00480	2.7447	2.2462	3.3885	2.5413
Afu1g00490	1.816	1.9907	2.2422	1.2519
Afu1g00500	10.2329	13.2143	24.2545	16.2818
Afu1g00510	8.1371	12.428	18.5684	11.9695
Afu1g00520	2.3717	1.9279	3.5444	2.2246
Afu1g00530	4.7692	4.4475	11.6372	7.1668
Afu1g00540	3.0196	3.0219	3.9497	3.1539
Afu1g00550	4.7857	4.8976	5.2713	5.1822
Afu1g00560	5.7643	5.8364	4.1809	3.687
Afu1g00570	4.6024	3.4816	3.8219	2.9884
Afu1g00580	12.2869	11.2525	9.3783	10.4145
Afu1g00590	2.3117	2.2551	2.322	1.948
Afu1g00610	3.2379	3.697	3.5162	3.0868
Afu1g00620	1.9747	2.0579	1.9042	1.6122
Afu1g00630	1.7338	2.0125	1.801	1.4679
Afu1g00640	2.0257	1.6664	2.1747	1.6364
Afu1g00650	1.8829	1.7253	1.7661	1.2646
Afu1g00660	1.568	1.8429	2.3719	1.6504
Afu1g00670	2.9177	3.9886	2.6454	2.0144
Afu1g00680	1.5273	1.3968	1.4456	1.5039
Afu1g00690	2.4357	1.9223	2.8164	1.8439
Afu1g00700	1.8708	1.9965	2.5553	1.8488
Afu1g00710	1.7274	1.6303	1.7651	1.2924
Afu1g00720	1.7709	1.6114	2.3039	1.4573
Afu1g00730	1.8137	1.4378	1.6723	1.2585
Afu1g00740	1.5627	1.66	1.4633	1.4242
Afu1g00750	7.2451	7.809	6.9993	7.5826
Afu1g00760	17.3517	19.6896	18.4248	17.4812
Afu1g00770	2.6293	1.8236	1.1841	1.7257
Afu1g00780	1.201	1.461	1.3492	1.67
Afu1g00790	1.8395	2.1635	1.9186	1.8635
Afu1g00800	1.6086	1.4351	1.7523	1.3831
Afu1g00810	3.7165	3.666	2.6267	4.0931
Afu1g00820	1.7933	1.442	0.9006	1.1634
Afu1g00830	2.2523	2.3139	2.5011	2.3654
Afu1g00840	3.3224	3.7971	3.1188	3.3815
Afu1g00850	3.7314	3.6168	3.4018	2.7497
Afu1g00880	6.9883	7.3658	6.6433	7.1933
Afu1g00890	2.138	2.0069	1.9635	2.102
Afu1g00910	8.9183	12.6447	10.8459	9.991
Afu1g00920	12.8594	15.2415	14.7402	15.5131
Afu1g00930	19.3268	23.4813	14.1867	13.74
Afu1g00940	2.8108	2.0995	3.1642	2.2147
Afu1g00950	4.5192	4.4021	4.9812	5.5667
Afu1g00960	3.2005	2.8373	3.0459	3.3847
Afu1g00970	1.768	1.5637	1.7523	1.1821
Afu1g00980	1.7367	1.3212	1.394	1.7161
Afu1g00990	2.2405	2.2403	2.2737	1.2384
Afu1g01000	1.8809	1.7909	1.7451	1.5531
Afu1g01010	1.537	1.535	1.3325	1.2796
Afu1g01020	2.6276	2.5882	2.4595	2.0092
Afu1g01030	4.6702	4.8983	4.0249	4.9856
Afu1g01040	3.936	4.5968	4.0023	4.5531
Afu1g01050	3.3281	3.0998	3.4838	2.6715
Afu1g01070	1.3308	1.4578	1.5371	1.4502
Afu1g01080	1.4478	2.103	1.1791	2.3183
Afu1g01090	1.7898	1.3908	0.9591	1.6013
Afu1g01100	4.0094	3.2909	3.2147	2.8983
Afu1g01110	2.4566	2.0559	1.6386	2.0019
Afu1g01120	1.6575	1.9982	1.6403	1.5949
Afu1g01130	1.8389	2.3048	1.7173	1.6416
Afu1g01140	3.5774	1.8554	2.4489	2.3082
Afu1g01160	1.9643	2.0642	2.1261	1.4997
Afu1g01170	1.9188	2.0009	2.2733	1.8076
Afu1g01175	6.0513	5.5742	22.276	13.6291
Afu1g01180	1.9962	1.8268	4.5542	2.3445
Afu1g01190	2.1089	1.8164	2.1988	2.1799
Afu1g01200	1.5086	1.7314	1.8556	1.4821
Afu1g01210	2.2177	1.2042	1.401	1.0788
Afu1g01220	2.4448	2.2619	1.7527	1.5671
Afu1g01230	3.2741	2.6441	2.6468	2.0642
Afu1g01240	3.1213	3.0389	2.791	2.6823
Afu1g01250	2.4193	2.2239	1.897	1.7179
Afu1g01260	1.9538	1.6239	1.7408	1.4622
Afu1g01265	2.3913	1.4415	1.6757	1.1349
Afu1g01270	2.409	1.3964	1.7635	1.5115
Afu1g01290	1.7712	1.7586	2.0361	1.3912
Afu1g01280	1.887	1.8339	1.4348	1.4098
Afu1g01300	2.0156	2.1212	1.9596	1.4635
Afu1g01310	2.3184	1.4404	1.698	1.443
Afu1g01320	2.4327	1.9033	1.8984	1.722
Afu1g01330	2.3094	2.1996	1.822	1.743
Afu1g01340	3.4833	3.373	3.462	2.7184
Afu1g01350	3.0229	3.5113	6.6817	5.1617
Afu1g01360	4.6811	5.6074	7.9738	6.4231
Afu1g01370	4.8077	5.0609	6.5477	5.4267
Afu1g01380	6.8533	7.4085	7.3847	7.4193
Afu1g01390	5.3356	5.1513	5.4997	4.6103
Afu1g01400	2.751	2.1858	3.2126	2.7081
Afu1g01410	3.2464	2.9045	2.1215	2.0612
Afu1g01420	2.1956	1.6559	1.9843	1.7106
Afu1g01430	2.4361	1.7581	1.7465	1.4183
Afu1g01440	4.5267	3.5874	1.7067	1.832
Afu1g01450	2.4202	2.1221	1.5264	1.6591
Afu1g01460	2.8604	1.8056	1.912	1.6086
Afu1g01480	2.2584	1.4281	1.7264	1.556
Afu1g01490	4.1314	3.5809	8.8663	5.7386
Afu1g01500	2.7408	1.8947	2.6718	2.2202
Afu1g01520	2.5049	2.0344	2.3654	1.6196
Afu1g01530	2.4669	2.8124	1.7737	2.1426
Afu1g01540	2.387	2.2344	1.8804	1.3911
Afu1g01550	2.5234	2.2447	2.148	2.7408
Afu1g01560	4.6773	3.788	3.1624	3.2474
Afu1g01570	4.7017	4.9	6.6792	5.2652
Afu1g01580	6.2052	2.5554	2.0573	4.9769
Afu1g01590	3.9131	3.6309	3.1809	2.8981
Afu1g01600	4.8028	5.9806	9.6485	6.9357
Afu1g01610	12.3582	13.306	10.7136	10.1816
Afu1g01620	2.518	2.1537	2.2643	2.0666
Afu1g01630	2.4121	2.4844	2.6717	2.0558
Afu1g01640	5.2501	5.6861	4.9538	4.865
Afu1g01650	2.6017	1.9561	2.3291	2.3888
Afu1g01660	2.6196	2.3276	1.9808	2.0312
Afu1g01670	2.9637	2.2579	2.7068	2.5276
Afu1g01680	5.8328	6.196	6.3788	5.6177
Afu1g01690	4.5749	4.4338	4.1207	3.9659
Afu1g01700	5.1254	5.3132	4.7661	5.4963
Afu1g01710	6.6675	6.3617	7.2654	9.1479
Afu1g01720	14.0028	13.2972	10.6215	13.542
Afu1g01730	4.873	5.3001	5.5722	4.8242
Afu1g01740	8.1859	8.7903	7.7449	9.3963
Afu1g01750	6.7465	6.9018	6.7816	7.2334
Afu1g01760	13.9118	12.2669	13.535	13.6837
Afu1g01770	5.7799	4.756	5.5165	6.0024
Afu1g01780	8.5797	9.3439	8.0892	9.157
Afu1g01790	11.5976	13.7055	12.216	13.3984
Afu1g01812	4.5946	4.6831	3.9488	3.4974
Afu1g01820	1.8008	1.8582	1.5512	1.2998
Afu1g01830	4.0102	2.7748	3.1727	3.4075
Afu1g01850	3.2033	2.8003	3.0157	3.1515
Afu1g01860	3.2187	3.3218	5.9192	4.0074
Afu1g01870	8.1563	8.6338	10.6641	9.7112
Afu1g01890	3.6248	2.9518	3.2874	2.4755
Afu1g01900	3.0303	3.3026	2.5303	2.7066
Afu1g01910	4.8834	4.5426	3.9666	4.5681
Afu1g01920	2.9176	2.1445	2.5602	1.9001
Afu1g01930	2.7967	2.2494	2.6844	2.4672
Afu1g01940	5.0835	4.937	4.5753	4.7732
Afu1g01950	9.7254	7.3427	8.4992	8.7926
Afu1g01960	4.5524	3.2407	4.2521	3.5176
Afu1g01970	6.9277	6.1255	7.5211	7.2609
Afu1g01980	4.6512	3.8454	3.5713	4.0866
Afu1g01990	5.6915	5.6528	6.1274	7.1316
Afu1g02000	2.7435	2.2859	2.6045	2.0589
Afu1g02010	8.4224	8.6103	8.4393	8.1184
Afu1g02020	6.0195	5.1013	5.4167	5.4625
Afu1g02030	15.5761	16.3804	15.0881	16.9582
Afu1g02040	5.3316	4.9129	8.9799	6.0338
Afu1g02050	5.3796	4.5337	4.8798	5.2362
Afu1g02060	5.1276	4.5794	5.5308	4.4371
Afu1g02070	21.0029	26.895	21.9774	25.4699
Afu1g02080	7.7488	7.0475	8.9792	10.4205
Afu1g02090	5.2394	5.1282	7.715	7.5516
Afu1g02100	4.2535	3.5684	3.4202	3.3106
Afu1g02110	12.6917	13.1167	13.4122	14.695
Afu1g02120	3.1496	2.6117	3.1955	2.7147
Afu1g02130	6.3405	5.4223	5.5375	5.4869
Afu1g02140	3.8811	3.9941	4.1327	3.2728
Afu1g02150	8.2009	8.1318	8.003	8.5983
Afu1g02160	8.7628	7.6162	11.6161	11.3825
Afu1g02170	4.8408	4.4486	5.1264	5.5861
Afu1g02180	3.754	3.512	3.5776	3.3779
Afu1g02190	12.9028	13.8812	13.3015	13.4836
Afu1g02200	10.9493	11.4522	9.3084	10.0948
Afu1g02210	6.0791	6.5317	6.0214	6.8614
Afu1g02220	2.7619	3.1332	3.3526	3.136
Afu1g02230	1.8	1.7843	1.4507	1.8013
Afu1g02240	2.3035	2.2298	1.6644	1.5053
Afu1g02250	2.2439	1.4594	1.2238	1.4706
Afu1g02255	1.8533	1.6357	2.0932	1.9703
Afu1g02260	2.6616	2.1198	1.6494	1.784
Afu1g02270	9.818	8.8098	7.3373	8.65
Afu1g02280	5.0843	5.5713	4.7726	4.9246
Afu1g02290	88.6464	83.8014	55.5472	74.8817
Afu1g02300	2.4034	1.2587	1.8055	1.5156
Afu1g02310	1.8725	2.1979	2.5255	1.5836
Afu1g02320	5.5083	4.8706	4.2998	3.4328
Afu1g02330	5.8769	6.3513	6.7425	4.812
Afu1g02340	17.7688	22.4892	16.1225	18.4191
Afu1g02360	3.6374	3.0872	2.9316	2.9305
Afu1g02350	3.6061	2.5993	2.606	2.5428
Afu1g02370	2.6024	2.2066	2.8619	2.6301
Afu1g02380	3.3831	2.5735	2.3799	2.5443
Afu1g02390	3.4779	3.2218	3.3919	3.3761
Afu1g02400	6.028	4.6343	5.4026	5.3602
Afu1g02410	8.3045	7.2816	7.2336	7.7495
Afu1g02420	5.2466	5.5164	5.8718	5.4192
Afu1g02430	6.4644	6.183	6.8806	6.5982
Afu1g02440	2.513	3.1106	3.3164	3.4582
Afu1g02450	2.4152	2.6277	2.2117	2.2598
Afu1g02460	6.0913	6.1031	6.5397	6.6461
Afu1g02480	3.4203	2.8227	3.415	2.5687
Afu1g02490	4.7494	4.1304	4.2072	4.3975
Afu1g02500	7.3549	6.726	7.2709	7.0291
Afu1g02510	22.6175	22.7571	13.4333	13.8531
Afu1g02520	5.977	2.7612	2.3785	2.0586
Afu1g02530	6.9753	6.4029	4.8762	7.0885
Afu1g02540	8.171	7.505	7.4601	7.7347
Afu1g02550	27.0627	27.8341	22.3517	26.0623
Afu1g02560	5.2788	5.849	4.4182	4.533
Afu1g02570	6.7345	6.8975	7.9886	7.1526
Afu1g02580	9.6728	11.7222	10.8208	11.6175
Afu1g02590	11.5608	10.9591	11.7462	13.0709
Afu1g02600	20.6048	19.7806	15.8123	17.3949
Afu1g02610	7.8079	7.1033	7.9812	7.3685
Afu1g02620	6.0134	6.0353	8.7953	7.6116
Afu1g02630	7.6736	7.0218	8.2207	8.6946
Afu1g02640	9.2048	9.9715	8.0369	8.6067
Afu1g02650	3.5941	3.6198	3.5162	3.8592
Afu1g02660	2.1952	2.0609	2.7841	1.9011
Afu1g02670	14.3056	13.5897	12.5123	11.8257
Afu1g02680	7.422	7.4355	7.8203	9.0391
Afu1g02700	4.7821	4.3356	4.0395	4.1103
Afu1g02710	4.013	3.8861	6.3014	4.3761
Afu1g02720	8.5192	8.6604	8.0613	9.3727
Afu1g02730	2.7883	2.2839	2.814	2.2649
Afu1g02740	2.3245	1.8181	2.2573	1.6611
Afu1g02750	2.1416	1.9886	2.2747	2.4984
Afu1g02760	9.0406	8.0192	6.498	8.3058
Afu1g02770	6.2246	6.6204	3.8011	4.0569
Afu1g02780	4.5994	4.8626	3.7725	4.052
Afu1g02800	4.7687	5.3869	4.2095	4.2759
Afu1g02810	8.0106	10.1229	12.9737	9.8045
Afu1g02820	6.836	5.4325	19.3625	10.3469
Afu1g02830	6.46	6.8513	6.7035	6.0465
Afu1g02840	5.6081	5.5031	4.8137	4.877
Afu1g02850	4.5529	4.1063	4.235	4.3487
Afu1g02860	2.0054	2.2571	1.7637	2.6086
Afu1g02870	8.6102	7.6222	6.5408	7.9431
Afu1g02880	5.8499	5.5569	5.4022	5.3942
Afu1g02890	10.1105	9.3083	8.5664	9.1138
Afu1g02900	5.6155	4.6594	4.7537	4.5552
Afu1g02910	19.5926	20.1822	15.925	18.3144
Afu1g02920	6.8376	7.0032	6.1454	6.6028
Afu1g02930	6.5028	7.7952	7.5314	6.7503
Afu1g02940	5.9979	5.7566	5.8029	5.4912
Afu1g02950	6.7213	7.4582	4.5422	5.0529
Afu1g02960	7.5038	5.084	6.18	4.0626
Afu1g02970	4.965	4.5544	3.5878	3.6039
Afu1g02980	21.2527	28.5174	24.0635	24.2481
Afu1g02985	6.1115	5.7193	7.6603	5.4362
Afu1g02990	5.6892	5.3501	6.5642	5.6112
Afu1g03000	4.0567	4.0477	4.5129	4.6484
Afu1g03010	10.3778	9.8374	9.9387	9.843
Afu1g03020	13.4174	14.0202	15.9332	16.1882
Afu1g03030	7.1667	7.2731	5.4089	5.8682
Afu1g03035	6.6384	7.0741	6.756	6.2647
Afu1g03040	37.9282	42.0395	30.6958	28.0036
Afu1g03050	5.4773	4.9535	4.3267	4.1002
Afu1g03060	8.2042	9.1044	8.0284	8.217
Afu1g03070	7.6716	6.5987	6.9861	7.183
Afu1g03080	4.2249	3.9647	4.2339	3.839
Afu1g03090	6.1081	6.6387	10.4675	7.3912
Afu1g03100	20.6318	24.0894	23.5319	24.5174
Afu1g03110	49.6122	50.5133	63.1026	63.7284
Afu1g03120	6.6851	7.6718	7.2242	7.4372
Afu1g03130	7.2966	7.6656	6.4744	7.8852
Afu1g03140	3.1875	3.3526	2.3972	2.613
Afu1g03150	4.6879	5.2918	6.4054	5.774
Afu1g03160	2.3576	1.7626	1.9577	1.9523
Afu1g03170	2.3495	1.8356	2.1156	1.6888
Afu1g03180	1.9863	1.4497	1.5442	1.1269
Afu1g03200	1.9757	1.8679	1.6406	1.71
Afu1g03195	2.8837	2.1043	1.7817	1.8647
Afu1g03190	2.5907	3.6323	3.5424	2.5812
Afu1g03210	38.2179	37.7279	28.4407	31.0469
Afu1g03220	3.1084	2.91	2.785	2.9211
Afu1g03230	1.9575	1.8132	1.4936	1.7578
Afu1g03240	1.6444	2.1501	2.0399	1.091
Afu1g03250	2.4989	1.9895	1.5386	1.9805
Afu1g03260	2.1811	1.6998	1.7897	1.4495
Afu1g03270	2.6967	1.7452	2.1279	2.2453
Afu1g03280	3.0491	1.8277	1.5488	2.0334
Afu1g03290	2.4071	2.374	1.2714	2.3867
Afu1g03300	2.047	2.0923	1.7248	1.5373
Afu1g03310	3.3128	2.2716	3.1472	1.2634
Afu1g03320	2.4239	1.7657	1.8363	1.6732
Afu1g03352	2.5041	1.8638	1.8672	2.0046
Afu1g03360	4.4401	2.9766	4.2222	4.1025
Afu1g03370	5.4199	5.2391	5.1467	5.6644
Afu1g03380	10.5118	9.41	8.5704	9.4543
Afu1g03390	84.7066	86.3439	113.136	113.498
Afu1g03400	13.2949	13.3297	12.5554	13.2132
Afu1g03410	11.6771	10.6373	11.4418	11.5112
Afu1g03420	9.4731	8.8954	10.3813	9.01
Afu1g03430	5.4886	5.9745	5.5943	5.7753
Afu1g03440	4.9184	4.1333	4.6211	3.4911
Afu1g03450	4.9511	4.789	4.2254	4.6499
Afu1g03460	6.1339	5.5208	5.432	5.2032
Afu1g03470	3.7313	1.5729	1.9117	1.903
Afu1g03480	3.1162	3.1565	2.7987	2.2523
Afu1g03490	9.2362	9.3942	7.7565	9.4773
Afu1g03500	14.4409	14.0711	12.1685	13.6768
Afu1g03510	19.8534	20.4175	19.5243	21.4906
Afu1g03520	2.7784	2.1086	2.2644	1.6458
Afu1g03530	2.4844	2.409	2.2907	2.3804
Afu1g03540	5.8993	4.5913	3.6732	4.756
Afu1g03550	4.7623	4.155	4.1805	4.0376
Afu1g03560	4.6924	4.2864	3.8954	3.8398
Afu1g03570	1.9675	1.8175	1.8489	1.4268
Afu1g03580	3.5651	4.0746	6.9785	4.9409
Afu1g03590	6.2398	5.359	5.457	5.8204
Afu1g03600	3.8305	3.6746	4.6092	3.658
Afu1g03610	204.585	297.736	172.394	168.952
Afu1g03620	7.0506	7.3677	4.7284	5.5088
Afu1g03630	24.738	28.0486	20.148	22.2207
Afu1g03640	9.7661	10.6039	11.2456	10.4629
Afu1g03650	15.9575	17.2011	15.814	18.5681
Afu1g03660	21.1462	19.9476	25.0429	33.0877
Afu1g03670	3.6035	3.392	3.6738	3.7319
Afu1g03680	7.1925	6.8738	7.2957	7.6839
Afu1g03690	5.7711	4.1195	4.5801	3.3554
Afu1g03700	3.8003	3.1058	3.2946	3.8382
Afu1g03710	12.8684	12.6608	12.3928	14.1273
Afu1g03720	14.2291	17.6712	19.5312	20.0589
Afu1g03730	5.7468	5.8938	5.3596	5.4974
Afu1g03740	5.9238	4.4314	3.9178	4.1963
Afu1g03750	3.7227	3.8104	2.44	3.2319
Afu1g03760	6.2635	6.1133	5.8011	6.2485
Afu1g03775	3.6851	3.5133	3.8522	3.7622
Afu1g03790	8.8146	8.0849	12.6499	10.7542
Afu1g03800	7.0242	6.7089	8.1433	8.4859
Afu1g03810	10.4588	10.8119	10.0182	10.8079
Afu1g03820	5.6153	5.2269	4.7886	5.5525
Afu1g03830	8.9829	7.6798	8.3722	8.1265
Afu1g03840	11.5505	11.7501	11.55	11.4157
Afu1g03860	5.0478	5.0306	3.9565	3.9516
Afu1g03870	4.9508	5.7304	5.6261	4.658
Afu1g03880	7.5627	8.2076	7.7475	7.8628
Afu1g03890	9.0549	8.7008	8.2059	8.5043
Afu1g03910	8.0053	8.6858	8.2542	8.3923
Afu1g03920	5.9026	5.3171	5.3555	5.1781
Afu1g03930	7.4012	6.5945	6.3508	7.8711
Afu1g03940	8.8622	10.0527	9.5757	10.6394
Afu1g03950	22.3323	22.7655	20.0933	23.3154
Afu1g03960	6.9629	6.352	9.6271	8.8277
Afu1g03970	8.9156	8.3574	7.89	8.2199
Afu1g03992	5.1327	4.7043	3.7138	3.7085
Afu1g04010	4.8572	3.7975	5.2547	3.8863
Afu1g04020	11.9984	11.1054	12.1786	12.0203
Afu1g04040	52.0553	56.514	67.4209	69.2462
Afu1g04062	7.2216	7.3658	6.4164	6.8392
Afu1g04070	57.6865	65.3475	59.5181	68.8204
Afu1g04080	7.4336	7.2767	7.2226	7.3528
Afu1g04090	3.8707	4.0349	4.3635	4.0813
Afu1g04100	8.1097	8.1054	14.0483	9.7415
Afu1g04110	3.9606	3.8511	3.9031	3.8425
Afu1g04120	7.3869	7.1599	6.9445	6.1518
Afu1g04130	3.5784	3.9288	3.061	3.713
Afu1g04140	2.4752	2.5723	3.2883	3.1947
Afu1g04150	4.607	3.3662	3.1349	3.4887
Afu1g04160	3.3777	3.0004	3.1162	2.6549
Afu1g04170	3.5054	3.7902	3.7062	4.0059
Afu1g04190	21.5243	20.9123	20.1254	21.8589
Afu1g04210	5.1843	4.7616	4.6931	4.9551
Afu1g04220	7.4284	6.5946	7.1757	7.9602
Afu1g04230	9.6115	12.6086	11.0814	12.6046
Afu1g04240	6.6459	5.694	6.4528	7.0475
Afu1g04250	6.3434	7.027	7.8217	6.0976
Afu1g04260	4.7344	3.794	4.4761	4.253
Afu1g04270	6.9926	6.7259	6.9314	7.077
Afu1g04280	10.0902	10.8099	11.608	11.3871
Afu1g04290	7.3341	7.3864	6.8349	6.4558
Afu1g04300	2.4752	2.1695	4.0728	3.7262
Afu1g04310	3.7126	3.2168	4.909	3.2331
Afu1g04315	22.0508	23.8874	27.4858	28.6545
Afu1g04320	59.0612	59.3435	54.9522	62.6866
Afu1g04330	6.8105	7.6285	8.9997	7.7502
Afu1g04340	6.9254	6.5117	5.8237	6.2884
Afu1g04350	3.7016	3.4169	3.4785	2.9951
Afu1g04360	5.8094	5.6107	5.0686	5.8562
Afu1g04370	6.2643	6.821	7.5607	8.0681
Afu1g04380	4.8377	3.729	4.3515	4.0787
Afu1g04390	2.9089	2.6638	2.6111	2.3393
Afu1g04400	10.6057	13.5613	14.6708	13.0029
Afu1g04410	7.1657	7.3365	6.6074	7.1577
Afu1g04420	4.9768	4.8137	3.2891	4.0957
Afu1g04430	18.3203	19.429	7.7012	7.6795
Afu1g04440	5.3398	5.3671	6.3123	5.9066
Afu1g04450	9.1925	11.5622	11.1323	10.3599
Afu1g04455	2.893	2.7587	2.8522	2.1369
Afu1g04460	9.6017	9.3427	11.0817	11.78
Afu1g04470	8.0566	10.01	11.9586	10.9929
Afu1g04480	8.1322	8.268	7.643	8.8969
Afu1g04490	6.7308	7.1899	7.6437	7.3972
Afu1g04510	3.0926	3.0409	3.1985	2.8331
Afu1g04520	6.5727	6.2424	5.7382	6.5361
Afu1g04530	50.5445	51.5639	53.8257	57.0465
Afu1g04540	7.8109	8.0498	9.7312	8.9444
Afu1g04550	17.0522	18.8904	16.7647	18.2896
Afu1g04560	12.5775	12.4601	9.5317	9.1926
Afu1g04570	4.3598	4.1292	3.0284	3.1358
Afu1g04575	13.781	16.2163	8.7427	8.6451
Afu1g04580	6.4167	6.1875	5.2363	5.8627
Afu1g04590	8.1714	8.4454	8.0553	8.4938
Afu1g04600	7.7799	7.7203	8.0657	5.4318
Afu1g04610	6.992	7.5986	8.9663	7.1489
Afu1g04620	60.8517	63.9726	43.5126	45.2123
Afu1g04630	9.0581	12.2208	11.0394	10.0409
Afu1g04640	7.9563	7.4675	7.2599	8.0983
Afu1g04650	3.7874	3.8769	3.5292	3.8335
Afu1g04660	63.3495	65.0717	67.7149	76.5448
Afu1g04670	9.8261	9.467	7.952	7.7582
Afu1g04680	8.8242	10.567	13.0619	11.0094
Afu1g04690	8.9503	8.0181	9.3402	8.9183
Afu1g04700	8.3189	7.9723	6.7225	8.0362
Afu1g04710	5.4288	5.8081	6.7128	6.3046
Afu1g04720	11.7079	15.4815	14.4705	16.5308
Afu1g04730	3.7673	3.3213	3.8616	3.6962
Afu1g04740	5.461	4.6022	5.486	5.1251
Afu1g04750	12.5447	10.6363	7.211	6.687
Afu1g04760	7.2275	6.1154	6.7456	7.1425
Afu1g04770	3.1978	4.134	3.3937	3.0444
Afu1g04780	4.5851	4.4436	4.0309	3.5506
Afu1g04790	11.7224	12.1728	9.2826	9.3042
Afu1g04800	5.6399	5.421	6.1894	7.3224
Afu1g04810	6.272	7.2648	7.0059	7.7085
Afu1g04820	9.1103	9.3328	7.8875	8.8108
Afu1g04830	5.6528	3.8491	4.53	3.7794
Afu1g04840	13.5272	12.5529	15.6221	18.3267
Afu1g04850	8.8039	10.892	11.3379	12.8018
Afu1g04860	7.0747	6.9403	7.73	7.1823
Afu1g04870	12.2316	11.3448	12.2437	12.0478
Afu1g04880	10.838	10.6437	9.357	9.1326
Afu1g04890	14.9697	15.3635	16.0808	16.3278
Afu1g04900	13.5837	12.8211	11.6868	12.7964
Afu1g04910	8.1022	7.8715	7.5022	7.9017
Afu1g04920	4.8598	4.5893	4.089	4.1008
Afu1g04930	37.4701	37.1645	27.5582	30.6817
Afu1g04940	22.2748	22.6626	19.4165	18.9782
Afu1g04950	17.721	14.8305	13.7493	15.6525
Afu1g04960	18.7489	19.0882	16.4346	19.7043
Afu1g04970	5.3346	5.8598	5.9297	6.5716
Afu1g04980	4.76	4.3852	4.2621	3.9943
Afu1g04990	14.5391	13.7844	11.1848	14.167
Afu1g05000	10.2331	9.9029	9.9974	9.4756
Afu1g05010	4.6518	3.8862	3.8843	3.7302
Afu1g05020	14.1185	13.6217	16.2181	17.5327
Afu1g05030	7.3646	7.3694	8.2932	7.6355
Afu1g05040	19.339	18.6839	18.0585	21.8641
Afu1g05050	5.4065	4.6411	4.6026	3.4331
Afu1g05060	6.5441	6.7815	6.6377	6.9641
Afu1g05070	5.1725	4.5319	5.2397	4.868
Afu1g05080	65.0812	65.4638	68.5174	76.5121
Afu1g05090	64.2534	69.866	83.6349	85.9417
Afu1g05100	6.843	6.3904	6.6429	6.5797
Afu1g05110	5.9721	6.8538	6.6823	6.7404
Afu1g05120	6.7625	6.8402	6.5837	5.9849
Afu1g05130	12.3088	12.8354	9.2265	8.7939
Afu1g05140	3.1806	3.2367	2.7739	2.8136
Afu1g05150	6.993	6.5461	6.5011	7.8568
Afu1g05160	11.0462	11.8379	12.9944	13.5424
Afu1g05170	5.7832	5.3578	5.0758	5.7323
Afu1g05180	6.0786	7.1892	7.6592	9.2613
Afu1g05190	11.0074	10.9539	9.7315	9.9098
Afu1g05200	17.8787	17.5199	14.9792	19.5061
Afu1g05210	23.0731	22.4454	24.111	23.2032
Afu1g05220	5.4863	5.2486	6.5104	5.3768
Afu1g05230	7.7127	8.1463	7.0874	6.841
Afu1g05240	9.4617	9.3892	6.633	7.7442
Afu1g05260	4.2026	3.3534	3.357	3.4574
Afu1g05270	5.5742	5.423	4.8916	4.9725
Afu1g05280	6.5036	5.6419	5.3054	5.6501
Afu1g05290	3.0129	2.8911	2.6507	2.8855
Afu1g05300	4.6686	4.1523	4.6711	5.1047
Afu1g05310	5.0403	5.2812	5.1551	5.7468
Afu1g05320	6.5351	6.1386	5.6788	5.795
Afu1g05330	3.955	4.1423	4.0799	4.6038
Afu1g05340	49.544	53.192	57.1405	60.6679
Afu1g05350	6.027	6.9142	7.1542	7.5997
Afu1g05360	4.5939	4.344	4.9743	4.1153
Afu1g05370	16.7236	18.9699	12.1054	12.5855
Afu1g05380	9.3711	9.2594	12.5189	11.5786
Afu1g05390	121.285	127.274	108.884	118.356
Afu1g05400	84.184	101.151	102.513	115.915
Afu1g05410	7.1669	6.0652	7.1655	7.8685
Afu1g05420	5.1137	4.83	4.3906	4.224
Afu1g05430	5.1307	4.3766	4.9415	4.7602
Afu1g05440	6.7218	6.5096	4.9898	6.4258
Afu1g05450	5.9387	7.9669	7.1714	7.9177
Afu1g05460	9.0863	8.955	10.0072	8.9456
Afu1g05470	11.6683	13.5539	15.4166	15.9992
Afu1g05480	4.3	3.5414	4.5247	4.374
Afu1g05490	22.4782	21.6931	17.276	18.4429
Afu1g05500	45.0693	48.3868	51.6287	57.7127
Afu1g05510	8.5154	8.5847	8.2955	8.3925
Afu1g05520	5.2217	4.7478	4.388	4.2214
Afu1g05530	4.1011	4.6028	4.3486	3.4287
Afu1g05540	7.2757	6.6408	5.1565	5.2978
Afu1g05550	11.1603	9.0424	4.6002	4.3582
Afu1g05560	10.4432	10.3141	9.6666	10.6769
Afu1g05570	3.3865	2.6331	2.8354	2.8099
Afu1g05580	5.4938	5.0616	4.1904	4.2442
Afu1g05590	4.7568	4.0287	4.4957	4.3732
Afu1g05595	10.0197	10.47	8.1004	8.1992
Afu1g05600	6.9766	3.631	4.4112	3.7645
Afu1g05610	10.9638	9.8067	9.0949	9.2597
Afu1g05620	9.4814	8.1476	7.6134	9.2001
Afu1g05630	46.0341	50.6987	56.0351	59.6928
Afu1g05640	8.039	7.4539	8.1319	8.2892
Afu1g05650	5.6357	5.012	4.8857	4.3807
Afu1g05655	5.4787	4.811	6.1523	6.064
Afu1g05660	7.7718	9.9846	9.6048	10.8124
Afu1g05670	4.3353	3.5761	3.2635	3.0084
Afu1g05680	6.4935	6.5451	5.4604	4.6719
Afu1g05690	4.3675	3.9098	4.6742	4.8109
Afu1g05700	9.4317	9.5903	10.3766	10.1761
Afu1g05710	4.4059	4.2008	4.1483	3.491
Afu1g05720	12.1217	11.287	10.7585	12.7275
Afu1g05730	5.8235	5.5665	5.2873	5.4432
Afu1g05740	6.1365	6.2785	5.5147	6.2863
Afu1g05745	5.2936	5.781	10.2479	7.6639
Afu1g05750	6.7739	5.616	6.5438	7.067
Afu1g05760	5.4863	5.2029	4.7302	4.7677
Afu1g05770	4.0954	3.866	3.209	2.9257
Afu1g05780	3.0382	3.8568	3.3182	3.3236
Afu1g05790	71.788	81.9689	54.8237	77.619
Afu1g05800	18.4191	16.7039	12.9606	14.3966
Afu1g05810	6.6596	6.1797	7.1283	6.3306
Afu1g05820	10.924	11.2057	14.5094	14.2447
Afu1g05830	9.8612	9.5068	8.1878	9.4623
Afu1g05840	12.2478	14.2068	10.7333	11.1241
Afu1g05850	9.7771	12.917	10.8921	9.5646
Afu1g05860	3.8185	3.1855	4.1606	3.3673
Afu1g05870	6.5538	6.8917	8.8675	7.4841
Afu1g05880	4.7687	4.916	4.2645	5.4222
Afu1g05890	4.8335	4.7148	4.9397	5.3069
Afu1g05900	10.6073	11.5818	12.1858	13.2815
Afu1g05910	3.421	3.5909	4.176	3.3778
Afu1g05920	6.1018	5.6528	5.1651	5.6089
Afu1g05930	8.9837	8.9614	6.822	8.1942
Afu1g05940	10.795	14.6078	13.2678	11.9175
Afu1g05950	20.3564	24.2355	13.7002	16.6468
Afu1g05960	5.2143	5.2343	4.1786	4.1414
Afu1g05970	11.8573	11.6148	9.2007	9.4334
Afu1g05980	5.7111	5.4619	4.6097	5.1032
Afu1g05990	61.4531	62.7149	69.1691	73.1841
Afu1g06000	5.6985	6.6285	5.931	4.8786
Afu1g06010	3.1877	4.2332	2.7766	2.912
Afu1g06020	27.0191	31.0485	19.3399	20.1302
Afu1g06030	10.0369	9.066	7.7823	8.3837
Afu1g06040	4.3512	4.0627	4.8319	3.7952
Afu1g06050	8.936	8.7449	7.7648	7.8523
Afu1g06060	11.6633	11.6332	8.3665	9.136
Afu1g06071	9.3349	10.0134	8.5646	8.1957
Afu1g06080	8.4927	7.7854	9.6197	8.9214
Afu1g06090	8.4875	9.8518	7.8285	8.458
Afu1g06100	5.7362	6.325	9.7081	7.212
Afu1g06110	8.4755	9.2775	9.4231	8.5167
Afu1g06120	2.0273	1.5808	2.282	1.8918
Afu1g06130	2.1095	1.6397	2.1769	1.4068
Afu1g06140	2.6308	2.2556	1.8198	1.7882
Afu1g06150	4.0076	3.3501	3.1855	3.2507
Afu1g06160	3.4227	2.7488	4.0756	3.6329
Afu1g06170	12.3979	11.2262	11.8278	11.6346
Afu1g06180	7.3546	6.4227	6.1267	6.6282
Afu1g06190	12.7906	11.6077	13.715	15.0466
Afu1g06200	8.0936	7.2929	7.4465	9.1661
Afu1g06210	9.9833	9.2727	8.3483	9.0493
Afu1g06220	6.9541	5.6988	7.079	7.8798
Afu1g06230	5.4795	5.5433	6.1409	7.7028
Afu1g06240	9.6298	10.5071	9.6707	9.9747
Afu1g06250	8.3197	8.3413	7.9345	8.3274
Afu1g06260	5.5523	5.0435	5.1419	5.3622
Afu1g06270	4.8724	4.3281	3.6527	3.3004
Afu1g06280	8.5888	8.3077	7.4517	8.891
Afu1g06290	8.4877	8.6227	8.8115	9.9498
Afu1g06300	10.271	9.5297	10.0985	10.4732
Afu1g06310	9.1539	8.9928	8.9105	8.895
Afu1g06320	12.7581	14.9498	13.4247	15.0629
Afu1g06330	7.6492	7.5298	6.0565	6.7897
Afu1g06340	44.5009	49.5161	59.3457	62.0881
Afu1g06350	20.5493	21.462	26.2244	21.3197
Afu1g06360	5.0634	4.2778	4.3831	4.3064
Afu1g06370	7.973	6.5027	7.1929	6.5508
Afu1g06380	13.9507	13.9855	13.4893	15.3745
Afu1g06390	200.502	204.034	186.025	210.052
Afu1g06400	12.1802	13.5128	11.7118	12.6678
Afu1g06410	7.5937	6.97	8.2011	6.7002
Afu1g06420	9.5858	12.3081	10.0036	9.467
Afu1g06430	5.787	6.3304	5.9469	6.3904
Afu1g06440	5.068	5.0985	3.764	3.441
Afu1g06450	3.2416	3.4973	2.6704	3.3599
Afu1g06460	8.7733	11.5304	10.7905	10.4668
Afu1g06470	3.569	2.683	3.6007	3.0766
Afu1g06480	3.3677	2.7158	2.5247	2.6658
Afu1g06490	5.8348	5.4962	4.1045	4.358
Afu1g06500	6.0949	5.0888	4.7151	4.5395
Afu1g06510	6.0871	7.6366	7.9966	6.6921
Afu1g06520	7.1449	6.0167	6.4529	6.7521
Afu1g06530	6.4099	6.934	5.6001	6.5709
Afu1g06540	3.5357	2.9842	2.8285	2.6643
Afu1g06550	2.9198	2.537	2.6037	2.6511
Afu1g06560	2.2973	1.9651	2.164	1.8009
Afu1g06570	10.2029	9.1954	10.3039	11.3989
Afu1g06580	54.9048	56.8616	38.6683	44.6397
Afu1g06590	11.8045	11.5588	11.596	9.3516
Afu1g06600	8.3884	8.5867	8.6627	10.6253
Afu1g06610	14.0008	16.4758	16.6935	15.6745
Afu1g06620	18.0583	17.4359	19.5173	19.2534
Afu1g06630	10.1597	8.9952	9.4811	9.4511
Afu1g06640	4.5754	3.7946	6.5721	4.9864
Afu1g06650	6.3232	5.769	4.4705	4.3221
Afu1g06660	6.6466	6.2665	8.5295	6.9318
Afu1g06670	4.5926	4.3965	13.113	7.119
Afu1g06680	6.9156	5.9649	5.8687	6.4961
Afu1g06690	8.692	8.2371	8.8775	9.4963
Afu1g06700	10.1315	10.8057	10.5861	9.6539
Afu1g06710	8.7979	9.0931	8.6707	9.9365
Afu1g06720	6.6202	6.2494	6.3477	7.1768
Afu1g06730	3.1778	3.3108	5.1019	3.6245
Afu1g06740	3.497	2.9708	6.1097	3.5263
Afu1g06762	3.628	3.7871	4.2029	3.718
Afu1g06770	56.8337	56.1069	63.3423	65.2176
Afu1g06780	14.8638	17.8157	14.0296	16.1389
Afu1g06790	10.1367	9.9783	9.3424	10.7574
Afu1g06800	3.3836	3.6335	3.9736	3.0789
Afu1g06810	8.5232	9.0583	9.7506	11.0663
Afu1g06820	8.5309	7.86	10.4191	9.1532
Afu1g06830	48.82	56.6568	61.5501	70.2851
Afu1g06840	5.095	5.2139	6.1183	6.138
Afu1g06850	5.7057	5.2887	5.8022	5.8258
Afu1g06860	5.6839	5.9923	5.487	5.4328
Afu1g06870	6.0161	5.3016	6.1978	6.2558
Afu1g06880	9.4136	8.5654	10.22	10.7687
Afu1g06890	5.9327	5.5801	5.2051	4.7805
Afu1g06900	10.8291	11.1964	8.8337	8.7409
Afu1g06910	3.2426	3.4348	3.1529	3.6404
Afu1g06920	21.9495	21.1656	15.9686	19.1077
Afu1g06930	5.0937	4.8849	4.2995	4.1155
Afu1g06940	14.7981	17.1563	14.2266	14.8324
Afu1g06950	10.2488	11.0479	9.5878	11.1162
Afu1g06960	25.7787	27.267	25.0058	29.0047
Afu1g06970	5.2552	5.3832	6.3791	6.1755
Afu1g06980	10.1129	11.1111	11.4793	11.6234
Afu1g07000	10.1558	9.7771	12.6647	11.0145
Afu1g07010	11.1933	10.4031	11.1376	9.7446
Afu1g07020	6.1408	6.5749	7.099	6.5225
Afu1g07030	2.8649	3.4191	3.922	3.2439
Afu1g07040	4.1455	4.486	6.573	4.5155
Afu1g07050	5.58	5.3046	5.1353	4.6564
Afu1g07070	16.7176	18.0952	18.2883	21.4085
Afu1g07080	5.5484	5.2476	6.4112	5.3355
Afu1g07090	15.3612	15.2192	12.7422	14.7305
Afu1g07100	15.3679	14.8137	16.5942	13.1926
Afu1g07110	11.5788	11.9204	8.8405	9.4783
Afu1g07130	6.3951	7.9014	6.6567	6.3095
Afu1g07140	7.0918	6.6147	6.8928	7.7264
Afu1g07150	10.9084	11.5469	10.4724	10.2171
Afu1g07160	9.9294	9.3429	8.6168	9.9644
Afu1g07170	7.8054	8.0615	7.5287	8.3185
Afu1g07180	9.9817	9.8405	7.9282	8.2462
Afu1g07190	2.9856	2.5146	2.7236	2.027
Afu1g07195	4.2448	4.41	4.1232	4.5711
Afu1g07200	7.3664	8.0971	6.6393	7.1307
Afu1g07210	27.3364	27.3504	26.1972	25.021
Afu1g07220	23.7445	32.0609	23.573	23.1589
Afu1g07230	5.7166	6.318	4.9082	4.9733
Afu1g07240	7.45	6.9559	7.4315	7.4238
Afu1g07250	8.5308	8.3648	7.7713	7.7651
Afu1g07260	10.2924	10.8314	8.9735	10.395
Afu1g07270	11.7211	12.8419	13.1802	12.0571
Afu1g07280	9.1263	10.2751	9.0301	10.4889
Afu1g07300	6.7661	5.3512	5.8198	6.3071
Afu1g07310	8.2055	8.0853	10.1032	8.3929
Afu1g07320	5.4576	4.9438	4.9737	4.6457
Afu1g07330	2.6151	2.4991	2.7174	2.485
Afu1g07340	3.7128	2.661	2.6301	3.1344
Afu1g07350	3.8875	3.811	5.3261	4.158
Afu1g07360	6.8454	7.251	7.3807	7.7672
Afu1g07370	2.7673	4.6747	4.5248	4.1816
Afu1g07380	56.1559	58.2002	44.6675	50.7252
Afu1g07400	9.047	11.2756	9.4739	9.7828
Afu1g07420	8.864	11.3944	11.1978	8.8011
Afu1g07430	15.6853	18.0845	16.3965	15.8883
Afu1g07440	78.2161	77.495	93.7666	98.1106
Afu1g07450	12.5355	14.3669	14.8484	19.2374
Afu1g07470	40.7484	46.0141	42.189	41.3581
Afu1g07480	68.2681	94.1517	71.4159	71.2513
Afu1g07490	6.4752	5.5431	5.2378	5.6754
Afu1g07500	13.1889	14.1207	17.6423	15.9334
Afu1g07510	6.679	6.4135	6.603	6.4288
Afu1g07520	5.8197	6.5663	5.8608	6.108
Afu1g07530	14.2444	14.2007	15.0319	18.422
Afu1g07540	13.0538	13.2242	10.8563	12.614
Afu1g07550	3.8033	3.9151	5.3048	4.763
Afu1g07555	1.8814	2.1868	2.2874	2.5361
Afu1g07560	3.4295	3.014	2.5115	2.2396
Afu1g07570	3.0603	3.5215	3.232	3.8638
Afu1g07580	3.52	4.216	3.7601	3.2086
Afu1g07590	8.9851	7.6666	7.3796	8.9813
Afu1g07600	5.9068	6.5835	6.5559	6.0961
Afu1g07610	5.9467	6.5159	6.6165	6.4383
Afu1g07620	6.023	4.9296	5.1932	5.0539
Afu1g07625	6.9542	6.9847	7.1798	6.2459
Afu1g07630	15.4313	14.5916	16.4903	19.7327
Afu1g07640	5.044	5.2345	5.685	4.6208
Afu1g07650	6.175	6.0552	7.3272	6.3179
Afu1g07660	5.2946	4.4693	4.7167	4.4684
Afu1g07670	9.07	9.217	8.5612	9.6129
Afu1g07680	9.169	10.3301	11.2628	10.9861
Afu1g07690	13.4745	13.2544	11.5398	13.4113
Afu1g07700	6.8081	6.0924	5.4557	5.7332
Afu1g07710	8.6463	8.3351	9.1994	10.2322
Afu1g07720	9.2348	8.812	8.7287	9.4232
Afu1g07730	7.8489	5.702	6.2244	6.703
Afu1g07740	10.0875	9.1848	11.1333	11.144
Afu1g07750	14.9176	15.1475	14.7836	15.7763
Afu1g08760	15.1102	15.062	14.4732	17.3951
Afu1g08767	10.924	9.6879	8.3478	8.5906
Afu1g08780	4.5959	4.1941	5.1012	4.211
Afu1g08790	12.1438	11.2599	10.0139	11.7678
Afu1g08795	10.1011	8.9146	8.0342	9.9121
Afu1g08800	3.3568	3.2591	3.417	3.644
Afu1g08810	11.7235	10.3855	11.273	13.9875
Afu1g08820	11.8384	10.5811	10.8544	12.3476
Afu1g08830	8.462	7.9185	8.1228	8.4843
Afu1g08840	10.7885	10.3462	11.34	11.1815
Afu1g08850	17.5354	16.4671	14.0867	17.6504
Afu1g08860	3.5999	4.0626	4.639	4.2839
Afu1g08870	5.5343	5.828	6.7369	6.6514
Afu1g08880	16.2248	18.9262	14.1861	15.9292
Afu1g08890	5.3077	5.7746	4.6619	4.5941
Afu1g08900	7.025	7.4589	7.6903	6.7438
Afu1g08910	4.0773	4.1398	4.2646	3.8656
Afu1g08920	6.145	5.9907	6.1323	6.0628
Afu1g08930	8.6293	8.9169	9.5726	8.6685
Afu1g08940	8.8895	8.7989	8.603	9.0039
Afu1g08950	4.3408	3.9531	5.8286	5.0147
Afu1g08960	13.9007	16.6828	14.9896	12.4437
Afu1g08970	10.1595	8.413	9.5303	11.1015
Afu1g08980	8.17	6.8753	8.7713	7.6016
Afu1g08990	5.5007	3.8403	4.1258	4.0701
Afu1g09000	7.4903	5.9975	7.2077	8.1434
Afu1g09010	10.2537	10.0337	8.5293	8.9657
Afu1g09020	9.0171	9.5149	8.016	9.2818
Afu1g09030	29.9402	43.4525	45.679	27.9401
Afu1g09040	5.354	5.8844	5.3139	5.7521
Afu1g09050	14.7228	14.6338	15.8754	16.8463
Afu1g09060	7.9637	6.7805	7.2305	7.7784
Afu1g09070	6.6722	6.7684	5.669	5.999
Afu1g09080	9.0692	9.5811	7.5627	7.9761
Afu1g09090	7.8537	6.3808	7.8132	8.0338
Afu1g09100	49.0673	51.0833	54.5854	60.6329
Afu1g09110	3.4221	3.8449	3.3085	3.1464
Afu1g09120	3.1803	3.3365	2.6535	2.9718
Afu1g09130	7.9423	7.5611	7.2118	6.3482
Afu1g09140	4.7245	4.332	4.2039	4.2631
Afu1g09150	4.9496	5.2566	5.1712	5.6403
Afu1g09160	5.6213	4.1417	4.1492	4.507
Afu1g09170	9.9619	9.7025	9.1345	10.8802
Afu1g09180	8.5083	7.8751	8.5894	9.2267
Afu1g09190	8.4167	8.1946	9.0494	9.3566
Afu1g09200	7.4777	7.204	8.4657	8.5908
Afu1g09210	5.4611	5.1836	5.2756	5.953
Afu1g09220	5.2168	5.3093	5.7599	4.1143
Afu1g09230	6.3384	5.8224	6.0089	6.2995
Afu1g09240	3.4941	3.8488	4.7111	3.5514
Afu1g09250	8.0252	8.6164	7.6936	7.5204
Afu1g09260	4.9716	6.6802	8.5648	5.9829
Afu1g09270	5.7368	4.7387	4.2925	4.4477
Afu1g09280	12.5402	12.3907	11.4952	12.5676
Afu1g09290	11.1598	12.329	10.7561	11.4055
Afu1g09300	3.6898	3.997	4.3715	3.7026
Afu1g09310	4.2978	4.8045	5.5961	6.2928
Afu1g09320	4.7422	4.5807	4.7194	4.8427
Afu1g09330	12.2859	12.3293	13.4283	15.0681
Afu1g09340	4.2969	3.422	3.6326	4.2224
Afu1g09350	7.846	7.795	9.0749	8.9711
Afu1g09360	8.582	10.5114	12.8521	13.7295
Afu1g09370	6.3239	5.8123	6.3518	7.0889
Afu1g09380	7.3323	8.4377	9.8944	9.2931
Afu1g09390	9.0753	7.8291	9.3524	8.5005
Afu1g09400	10.0573	9.0553	8.4059	9.7629
Afu1g09410	9.6284	9.229	10.419	11.4441
Afu1g09420	7.3619	8.9267	9.0587	8.2284
Afu1g09430	3.3631	4.532	4.4393	4.0631
Afu1g09440	56.2407	57.5907	61.0087	70.2281
Afu1g09450	9.9552	9.5382	10.1152	10.8441
Afu1g09460	6.6609	6.832	6.9253	6.5667
Afu1g09470	14.4689	15.7574	13.1684	13.3464
Afu1g09480	11.2916	10.1244	10.4391	10.4778
Afu1g09490	8.5731	9.4371	11.294	11.5281
Afu1g09500	13.953	12.5603	11.935	12.7387
Afu1g09510	38.9423	48.0582	32.1153	35.0787
Afu1g09520	9.0932	9.1145	8.59	8.1327
Afu1g09530	17.9582	18.2463	13.8122	15.0488
Afu1g09540	10.5004	10.4881	10.637	10.5013
Afu1g09550	10.4595	10.6324	9.0254	9.6396
Afu1g09560	4.9785	4.5011	4.9241	5.864
Afu1g09570	8.1659	7.6748	7.0549	7.6536
Afu1g09580	9.3751	8.3155	10.1266	9.1246
Afu1g09590	9.7187	8.9837	11.226	11.2342
Afu1g09600	12.6065	12.4742	13.6802	14.2347
Afu1g09610	9.6693	9.7376	8.7866	9.3255
Afu1g09620	6.0756	5.9019	5.6659	6.1145
Afu1g09630	12.9349	12.4908	10.6645	11.8733
Afu1g09640	11.2981	11.3279	8.5873	9.3301
Afu1g09650	6.4675	6.7651	5.9093	5.1187
Afu1g09660	10.9872	11.8871	9.3637	11.258
Afu1g09670	17.4433	18.0541	13.2295	14.2956
Afu1g09680	9.2818	9.3873	8.9958	9.193
Afu1g09690	4.8873	4.8619	5.1249	5.8751
Afu1g09700	9.6313	8.9967	10.4735	10.9456
Afu1g09710	8.1343	8.4236	10.3154	9.4592
Afu1g09720	8.1402	6.983	7.2774	8.6555
Afu1g09730	9.246	7.69	9.9751	9.4836
Afu1g09750	10.9105	9.7225	16.3262	14.5013
Afu1g09754	14.0631	15.4479	23.1945	22.5012
Afu1g09757	7.3172	7.9769	8.5394	8.0274
Afu1g09760	5.2455	4.8084	4.6011	4.7072
Afu1g09770	12.0598	11.799	10.3775	12.7961
Afu1g09780	9.1639	10.6557	9.9181	9.9854
Afu1g09790	5.6509	5.631	5.1533	5.8457
Afu1g09800	50.2702	49.3105	43.79	56.9149
Afu1g09810	9.8842	11.6993	9.8587	10.4675
Afu1g09820	5.5792	5.1475	5.2964	5.1319
Afu1g09830	8.844	8.6741	8.2913	8.2455
Afu1g09840	9.6603	9.4641	9.1944	10.7295
Afu1g09850	7.7169	7.2465	7.771	10.0327
Afu1g09870	5.6788	5.0029	5.0259	5.4952
Afu1g09880	4.554	3.8061	4.0731	3.5081
Afu1g09890	8.9063	11.8017	15.6577	11.6747
Afu1g09900	3.4691	3.6468	3.8684	3.2549
Afu1g09910	4.0047	3.8901	3.3473	3.2979
Afu1g09920	4.1215	4.8105	4.3164	5.6852
Afu1g09930	5.4071	5.1804	6.894	5.6953
Afu1g09940	9.3691	10.3458	9.8511	10.4195
Afu1g09950	9.5753	10.0342	9.3259	8.9131
Afu1g09960	7.3876	7.4235	7.7301	7.3417
Afu1g09970	12.0297	13.4821	13.634	14.9284
Afu1g09980	3.8897	3.4102	4.8889	3.4746
Afu1g10012	6.4242	5.6854	4.4813	4.6887
Afu1g10020	9.6825	10.8472	8.9997	7.7311
Afu1g10030	4.35	3.3479	3.4087	2.9368
Afu1g10040	9.1553	9.4052	9.8663	9.2347
Afu1g10050	9.0985	8.3062	7.8077	8.505
Afu1g10060	5.6154	5.396	5.5142	5.4678
Afu1g10080	7.1759	6.3042	6.0887	6.3538
Afu1g10090	7.1203	6.6097	11.2191	8.0997
Afu1g10100	6.4643	8.0021	9.8108	7.978
Afu1g10110	5.7515	6.3101	6.9749	6.5729
Afu1g10120	5.248	6.0341	6.0629	5.2883
Afu1g10130	65.4977	62.9382	46.3155	55.3709
Afu1g10140	8.9824	10.8153	10.1878	11.6698
Afu1g10150	3.01	2.9132	5.5189	3.1967
Afu1g10160	2.4236	1.2248	2.0653	1.5202
Afu1g10170	3.2261	3.1405	2.5231	1.7835
Afu1g10180	3.2615	3.2162	2.9543	2.4962
Afu1g10190	8.6179	8.4055	8.5163	9.4223
Afu1g10200	6.3491	5.8462	5.5289	6.0162
Afu1g10210	10.1513	10.9523	8.3916	8.9619
Afu1g10220	13.4102	15.2184	10.8121	12.3646
Afu1g10230	6.8902	5.4231	4.9577	5.3066
Afu1g10240	4.3867	5.8417	5.4115	4.4965
Afu1g10250	2.995	2.5988	2.0039	2.7204
Afu1g10260	4.1478	2.636	5.9007	3.5544
Afu1g10270	16.7946	18.6218	18.002	21.0082
Afu1g10280	9.4815	10.649	10.0006	9.8753
Afu1g10295	12.2649	11.8726	10.8754	12.2613
Afu1g10310	14.3417	13.7659	12.8537	14.1698
Afu1g10320	7.8367	7.3032	6.9761	7.7745
Afu1g10330	7.0494	6.5879	7.3248	8.1813
Afu1g10340	12.4162	13.8274	15.5554	15.3504
Afu1g10350	54.4782	63.1044	47.9147	58.9892
Afu1g10355	10.5328	11.7933	12.4825	11.2889
Afu1g10360	6.378	6.8934	6.0443	5.7935
Afu1g10370	5.9192	8.422	5.5648	5.2029
Afu1g10380	4.0611	3.1705	2.4722	2.5319
Afu1g10390	2.9618	2.1578	2.1151	2.1141
Afu1g10400	5.8255	5.4953	4.787	5.6693
Afu1g10410	6.3561	5.797	5.9638	6.2036
Afu1g10420	4.3797	4.4305	3.9225	4.5862
Afu1g10430	10.4218	10.2858	9.3346	9.7212
Afu1g10440	5.606	5.2019	5.4074	6.4781
Afu1g10450	5.7635	6.0906	5.2741	5.5162
Afu1g10460	3.7276	3.3815	4.6506	4.3202
Afu1g10470	6.18	5.5485	5.0617	5.6128
Afu1g10480	3.7773	3.5047	3.7823	3.295
Afu1g10490	8.2504	8.6343	9.6079	8.5706
Afu1g10497	9.9375	11.8456	12.5929	12.024
Afu1g10510	39.9969	42.1984	50.1904	51.6861
Afu1g10525	6.6699	6.09	5.9482	5.4378
Afu1g10540	11.6206	12.2957	10.1152	10.9979
Afu1g10550	6.9458	5.94	6.8732	6.9707
Afu1g10560	9.2391	9.6813	9.7671	11.2444
Afu1g10570	13.2553	15.6657	9.3355	7.9598
Afu1g10575	5.3305	5.4979	3.852	4.1329
Afu1g10580	24.5971	27.3542	12.5822	14.017
Afu1g10590	3.3437	3.4724	4.1594	3.3087
Afu1g10600	10.8522	10.4025	9.3552	9.8888
Afu1g10610	82.442	92.7736	101.595	81.225
Afu1g10620	7.7828	7.7718	7.0636	7.2576
Afu1g10630	61.5041	65.0881	56.3502	71.0193
Afu1g10640	5.5482	5.1984	6.1531	5.6483
Afu1g10645	6.6497	5.8289	6.875	8.2145
Afu1g10650	10.9814	10.0578	7.435	8.2969
Afu1g10660	7.3695	7.4303	6.35	6.1346
Afu1g10670	7.8371	6.9736	6.9651	6.8846
Afu1g10690	7.1729	5.9522	5.9778	6.8259
Afu1g10700	5.5743	5.2829	5.2204	5.9007
Afu1g10710	7.0877	7.035	8.0069	7.3906
Afu1g10720	4.9521	4.5937	3.9438	4.0883
Afu1g10730	2.9132	2.8446	2.4456	2.2141
Afu1g10740	7.472	8.6212	8.1589	9.0908
Afu1g10750	3.4153	3.1503	3.0063	3.0242
Afu1g10760	4.9754	4.9943	5.5394	6.238
Afu1g10770	3.4784	3.4452	5.0625	3.7538
Afu1g10780	5.1743	5.6055	5.2195	5.4869
Afu1g10790	4.4186	3.3678	3.1553	3.3617
Afu1g10800	6.2163	5.8235	5.5325	4.7419
Afu1g10810	8.3591	9.374	8.1421	9.305
Afu1g10820	14.0326	16.8782	14.1137	14.2461
Afu1g10830	3.517	3.5887	3.436	3.6824
Afu1g10840	4.3054	5.1236	9.4608	7.6595
Afu1g10850	13.2754	13.5168	12.4675	13.479
Afu1g10860	7.7384	7.1434	6.8742	7.7222
Afu1g10870	4.3317	4.5076	5.3616	4.6925
Afu1g10880	6.001	5.972	6.344	5.7905
Afu1g10890	4.7096	4.7221	3.673	3.7837
Afu1g10900	9.804	9.3855	8.1947	7.2855
Afu1g10910	35.8418	36.5869	31.5624	35.2411
Afu1g10920	7.3044	7.8368	9.6967	7.8302
Afu1g10930	141.972	151.098	106.595	126.825
Afu1g10940	7.9365	7.8312	6.9722	7.0596
Afu1g10950	15.8003	15.9757	16.8241	15.7156
Afu1g10960	11.8122	10.8179	14.3886	13.0439
Afu1g10970	8.7276	8.5931	7.5411	8.8759
Afu1g10980	4.2335	4.403	5.5018	4.4929
Afu1g10990	6.6917	5.8791	7.6253	7.6647
Afu1g10995	1.9474	2.0777	1.832	1.3506
Afu1g11000	3.5883	3.4111	3.2728	3.3184
Afu1g11010	2.5423	1.9985	2.0107	2.2346
Afu1g11020	3.0291	1.8237	2.3386	2.1892
Afu1g11030	2.751	2.1575	1.9416	2.1567
Afu1g11040	3.4448	2.9622	3.1716	2.735
Afu1g11050	2.3705	2.6604	2.3784	2.2793
Afu1g11060	7.6951	9.5712	9.878	8.5641
Afu1g11070	7.2763	7.0878	6.3115	6.6177
Afu1g11080	8.8843	9.1424	7.1063	8.0268
Afu1g11090	6.1293	7.4499	7.5666	6.7297
Afu1g11100	8.8489	8.2016	7.1475	4.8731
Afu1g11110	6.485	6.2347	5.7211	6.1902
Afu1g11120	10.6924	11.7127	12.1487	13.3015
Afu1g11130	53.0157	55.5653	63.4768	69.0127
Afu1g11140	7.4926	6.0908	8.3676	7.3952
Afu1g11150	6.48	6.7817	6.8473	7.1693
Afu1g11160	6.0128	6.2685	6.3926	7.6439
Afu1g11170	2.4649	2.069	2.021	2.0407
Afu1g11180	7.5071	6.6059	7.72	7.4284
Afu1g11190	63.2847	70.8111	71.097	85.4279
Afu1g11200	10.56	11.3115	15.6816	13.7669
Afu1g11210	5.5971	5.3675	4.6826	6.2236
Afu1g11220	103.729	130.983	103.061	67.666
Afu1g11230	2.3393	1.4803	1.7429	1.6756
Afu1g11240	2.1911	1.7917	2.2405	1.8541
Afu1g11250	4.1956	4.2795	3.6651	3.4206
Afu1g11260	1.5293	2.4083	1.5547	1.3727
Afu1g11270	2.0736	2.0155	1.4525	1.6577
Afu1g11280	2.0517	1.6588	1.6534	1.7439
Afu1g11290	1.8842	2.3034	1.6589	1.4197
Afu1g11300	2.0567	2.2087	1.9977	1.9576
Afu1g11310	2.1333	1.8753	1.8557	1.3186
Afu1g11320	1.6313	1.9298	1.5406	1.9865
Afu1g11330	1.9493	2.0893	1.74	1.6833
Afu1g11340	2.0605	1.8454	1.718	1.4554
Afu1g11350	1.9204	1.5465	1.7397	1.3143
Afu1g11360	1.8821	2.1899	1.9693	1.3674
Afu1g11370	2.5386	2.238	2.704	1.7848
Afu1g11380	4.9725	4.5297	3.8966	3.9371
Afu1g11390	5.1248	4.5874	3.7157	4.2125
Afu1g11400	5.08	4.6457	4.4182	4.6277
Afu1g11410	5.4025	5.8865	4.8562	5.3101
Afu1g11420	12.4338	12.1405	10.332	11.2514
Afu1g11430	14.4909	17.0839	13.8547	15.2009
Afu1g11440	7.5708	6.9594	6.9254	6.693
Afu1g11450	6.982	6.3989	5.1944	6.4842
Afu1g11460	15.4262	16.8117	18.0038	17.5527
Afu1g11470	10.6575	11.532	11.622	12.3715
Afu1g11480	16.1408	16.9012	15.6182	13.9737
Afu1g11490	8.3216	8.0477	7.8872	7.6291
Afu1g11500	9.0777	10.2438	6.4132	7.5604
Afu1g11510	6.8923	6.3325	8.6742	8.0783
Afu1g11520	4.0604	3.5034	3.3114	3.842
Afu1g11530	7.3725	7.9306	8.2342	8.4711
Afu1g11535	10.5975	10.2051	12.4885	12.1268
Afu1g11540	15.7534	16.373	18.7589	21.8413
Afu1g11550	11.0498	12.2844	11.3713	12.4507
Afu1g11560	2.5491	2.5831	2.6818	2.7241
Afu1g11570	2.0525	2.0382	2.4192	2.3286
Afu1g11580	2.8373	2.2157	2.6453	2.1507
Afu1g11590	2.4292	2.1061	2.0362	2.0717
Afu1g11600	2.332	1.885	1.7221	1.8957
Afu1g11610	2.753	2.7584	1.9552	2.075
Afu1g11620	3.2763	2.8831	2.5801	2.4615
Afu1g11630	4.6024	4.4369	3.8976	3.4636
Afu1g11640	3.3249	3.1208	3.1962	2.4179
Afu1g11650	2.8796	2.5502	2.4968	2.2055
Afu1g11660	7.9358	7.3032	6.8458	7.1698
Afu1g11670	7.0969	6.6928	10.2472	8.7806
Afu1g11690	11.241	11.7477	10.3315	11.6547
Afu1g11700	9.1548	9.1099	9.1745	9.9936
Afu1g11710	54.8741	57.3385	70.6249	70.86
Afu1g11715	2.7502	1.8319	2.4187	2.1074
Afu1g11720	4.4127	4.5284	4.846	4.7428
Afu1g11730	30.844	33.1222	30.2854	32.9216
Afu1g11740	10.9356	14.5611	12.7389	8.9615
Afu1g11760	16.6856	15.689	13.5838	16.6503
Afu1g11770	13.0015	14.1149	11.0017	10.8236
Afu1g11780	11.9885	11.7338	8.1713	10.183
Afu1g11790	4.7864	3.7842	3.6963	2.7964
Afu1g11800	5.9705	5.6581	4.969	5.7999
Afu1g11810	3.0629	2.412	2.1495	2.4721
Afu1g11820	2.4375	2.0419	1.852	2.1585
Afu1g11830	3.7714	3.3092	2.8441	3.0963
Afu1g11840	5.8533	2.4594	2.4999	3.0889
Afu1g11850	3.6867	3.4624	3.7517	3.478
Afu1g11860	11.7978	12.6908	15.8832	14.8202
Afu1g11870	6.4235	7.5099	7.2598	7.3302
Afu1g11880	3.9791	3.2903	3.863	3.53
Afu1g11890	12.1148	13.9322	11.0545	13.8957
Afu1g11900	19.1302	19.2689	16.3254	17.0989
Afu1g11910	6.5105	8.9976	9.982	7.9504
Afu1g11920	7.6315	6.6873	6.1296	6.1892
Afu1g11930	20.2744	25.4599	20.4287	21.5037
Afu1g11940	11.3882	11.8406	14.5318	13.4557
Afu1g11950	62.3494	65.8335	45.7464	52.7999
Afu1g11960	19.7115	22.8319	19.1904	22.0111
Afu1g11970	9.2569	8.3673	7.6959	8.3889
Afu1g11980	5.2181	4.5738	4.882	4.5693
Afu1g11990	5.8362	5.1545	5.3884	4.7923
Afu1g12000	12.5322	11.227	10.1728	11.023
Afu1g12010	5.9731	5.2936	5.3906	5.4991
Afu1g12020	7.3564	7.5182	8.1084	6.3999
Afu1g12025	3.8866	4.863	5.0689	3.5393
Afu1g12030	7.3939	7.5639	6.9048	6.6803
Afu1g12040	10.4734	11.4062	8.7685	9.869
Afu1g12050	6.7102	6.0181	5.6893	4.8356
Afu1g12060	3.637	3.3281	3.1074	2.8995
Afu1g12065	12.5441	12.8869	14.8559	15.5233
Afu1g12070	9.6878	10.813	13.5007	11.677
Afu1g12080	6.4136	6.4851	8.7166	7.8868
Afu1g12090	7.183	7.4929	9.766	8.3818
Afu1g12100	3.4502	2.5304	2.8826	2.9725
Afu1g12110	9.4794	10.4692	14.7557	13.0564
Afu1g12120	5.932	5.1128	5.4758	5.0664
Afu1g12130	4.4998	4.5289	3.9667	4.0108
Afu1g12140	7.2659	8.4939	9.19	7.4449
Afu1g12150	9.1612	9.5181	7.2628	8.4325
Afu1g12160	7.602	8.6326	11.2031	8.7652
Afu1g12170	15.8846	16.4813	15.6796	18.0499
Afu1g12180	7.3989	8.4631	7.1211	7.4859
Afu1g12190	5.0141	4.5906	5.0651	4.2502
Afu1g12200	5.1142	4.9825	5.8757	5.9304
Afu1g12210	7.0799	8.073	10.1341	9.2449
Afu1g12220	4.1441	3.0976	3.2805	3.1411
Afu1g12230	3.8378	3.5889	3.3836	3.4336
Afu1g12240	3.6218	2.7361	2.7898	2.7841
Afu1g12250	13.9238	15.2813	18.0391	15.2199
Afu1g12260	9.5965	10.0731	10.3223	9.6944
Afu1g12270	8.6412	11.3415	12.1392	13.119
Afu1g12280	6.8467	7.6987	7.3356	8.0332
Afu1g12290	12.4032	13.7004	15.1995	13.5061
Afu1g12300	5.7049	4.9513	4.6586	5.1808
Afu1g12310	7.0975	7.0545	5.0189	5.0107
Afu1g12320	10.0768	9.4594	8.4866	9.051
Afu1g12332	18.5711	19.4303	17.5093	17.4958
Afu1g12340	7.194	7.2275	6.4606	6.7836
Afu1g12350	9.0747	8.93	8.6483	9.4406
Afu1g12360	2.9589	3.8998	4.0628	4.134
Afu1g12370	6.2784	5.721	6.1079	5.9826
Afu1g12380	7.1161	8.1067	8.3281	9.2097
Afu1g12390	41.809	43.2489	41.9389	49.8466
Afu1g12400	2.566	2.6628	2.8654	2.5667
Afu1g12410	2.5944	2.504	1.9465	1.9113
Afu1g12420	2.8117	2.0753	2.9404	2.1089
Afu1g12440	2.9715	2.5925	2.4964	2.0303
Afu1g12450	2.7456	3.2213	3.3901	2.9007
Afu1g12460	2.493	3.6648	2.9435	2.7755
Afu1g12475	1.9318	2.2913	2.8312	2.6327
Afu1g12480	5.3992	4.9473	4.1112	3.6519
Afu1g12490	15.4429	14.7833	13.5547	14.4418
Afu1g12500	4.6386	4.5683	6.2035	4.3558
Afu1g12510	4.9473	5.2898	5.9204	6.0162
Afu1g12520	7.3091	7.0697	8.4681	7.7411
Afu1g12530	57.9347	60.0701	43.5056	53.3484
Afu1g12540	7.0702	6.1943	5.7848	5.9959
Afu1g12550	14.6801	14.5962	11.4528	14.1549
Afu1g12560	3.5658	3.0034	3.3069	2.4089
Afu1g12570	5.441	4.7936	4.2599	4.5671
Afu1g12580	5.2248	5.3424	5.2847	5.0213
Afu1g12590	8.535	6.9637	7.3513	8.3516
Afu1g12600	2.8911	2.5421	2.3636	2.2049
Afu1g12610	15.999	15.3159	16.3405	16.9343
Afu1g12620	4.2695	3.6465	4.3978	5.8027
Afu1g12630	6.7912	7.3765	7.3366	7.2235
Afu1g12640	5.8723	5.2608	5.7875	5.9426
Afu1g12650	4.7311	5.4078	5.3606	4.2367
Afu1g12660	10.5961	11.7984	9.5299	9.8435
Afu1g12670	9.5678	9.0841	8.374	9.7623
Afu1g12680	9.1567	8.4351	6.5082	7.2528
Afu1g12690	17.8082	15.1615	10.1301	13.7055
Afu1g12700	6.4902	5.5989	4.5183	5.6036
Afu1g12710	6.2168	4.9331	7.9067	7.8163
Afu1g12720	7.594	7.2549	7.2072	6.9072
Afu1g12730	12.5416	13.4411	13.4724	15.4622
Afu1g12740	11.3995	15.861	17.707	17.4185
Afu1g12750	8.9146	7.7669	8.7752	8.8628
Afu1g12760	6.6644	7.9441	6.7105	7.1708
Afu1g12770	9.4767	9.152	8.875	8.4777
Afu1g12780	9.7063	11.2801	11.6455	12.9381
Afu1g12790	6.15	5.942	5.78	5.4778
Afu1g12800	11.61	12.1965	12.0655	13.618
Afu1g12810	5.7391	4.6226	5.9038	5.5367
Afu1g12820	4.4966	4.7689	4.2554	4.3024
Afu1g12830	129.333	137.287	112.048	125.178
Afu1g12840	157.383	166.349	127.832	145.872
Afu1g12850	134.638	135.197	109.167	119.106
Afu1g12860	6.2601	5.252	6.1891	6.73
Afu1g12870	9.742	10.4615	9.8027	11.0105
Afu1g12875	5.4727	3.9301	5.4703	4.6515
Afu1g12880	4.793	6.2244	5.8852	5.0677
Afu1g12890	56.9569	58.0587	61.4128	71.5285
Afu1g12900	7.9763	7.8571	7.4796	7.888
Afu1g12910	5.8629	5.8353	5.5573	5.7622
Afu1g12920	9.5201	8.8457	7.8159	8.0996
Afu1g12930	8.0194	8.644	8.4964	7.8835
Afu1g12940	12.3235	11.9026	14.8447	13.2781
Afu1g12950	5.4405	5.5679	4.8635	5.1257
Afu1g12960	8.9682	8.7027	9.0935	8.7833
Afu1g12970	5.013	6.3847	6.9783	6.7869
Afu1g12980	5.0154	5.9129	6.0274	5.9041
Afu1g12990	5.0672	6.28	5.7406	6.0184
Afu1g13000	2.9877	2.9325	3.8501	2.9469
Afu1g13010	4.0418	3.6261	3.4283	3.952
Afu1g13020	7.0508	6.7087	5.7909	6.8723
Afu1g13030	3.1657	2.4848	3.2481	3.1878
Afu1g13040	5.1725	3.626	3.6076	3.7896
Afu1g13050	14.8931	16.3148	16.5618	14.8156
Afu1g13060	7.995	7.4839	6.9168	7.1186
Afu1g13070	6.5219	6.3441	6.8957	8.0564
Afu1g13080	3.0886	2.1484	2.8432	1.9497
Afu1g13090	8.2086	8.7034	8.825	8.4694
Afu1g13100	5.7479	5.3051	4.7094	5.4489
Afu1g13110	2.3585	3.2902	2.3232	2.3685
Afu1g13120	7.5579	7.5689	7.0372	6.719
Afu1g13130	10.1709	9.3792	8.5715	9.2684
Afu1g13140	20.8159	18.7919	16.6331	17.8679
Afu1g13150	7.2617	7.132	4.6894	4.6893
Afu1g13160	8.03	6.6626	7.1086	7.5352
Afu1g13170	4.5958	4.4698	3.7554	4.0474
Afu1g13180	5.6782	5.7726	4.9961	5.7871
Afu1g13190	10.0346	9.0299	8.1684	9.068
Afu1g13195	13.0975	14.3334	13.2495	15.4698
Afu1g13200	5.0848	4.5596	4.7741	5.3671
Afu1g13210	6.2243	5.5514	8.351	6.6543
Afu1g13220	3.0975	3.4684	2.8731	2.7817
Afu1g13230	3.2078	2.6267	2.3537	2.5497
Afu1g13240	3.4897	3.5282	3.0902	3.2797
Afu1g13250	6.2316	6.6643	5.8683	4.9616
Afu1g13260	9.3828	9.0021	8.3204	9.3284
Afu1g13270	5.9388	5.837	4.5534	4.773
Afu1g13280	7.0672	7.3382	7.4767	7.8943
Afu1g13290	5.8907	5.331	6.6406	5.3621
Afu1g13300	7.831	7.6346	21.7748	8.0823
Afu1g13310	8.1769	8.3691	7.7482	8.1951
Afu1g13320	6.5459	6.3323	6.5351	5.7497
Afu1g13330	11.3929	11.6511	9.3854	9.8133
Afu1g13340	7.7983	8.5257	6.6003	6.1388
Afu1g13350	6.0197	6.8902	6.1483	5.9111
Afu1g13360	2.5388	2.6031	3.0887	2.727
Afu1g13370	4.9801	4.7723	5.5291	3.6463
Afu1g13380	6.3294	4.7067	5.5976	4.8429
Afu1g13390	5.9478	4.7282	4.8952	4.6315
Afu1g13400	70.2957	103.679	59.9299	53.6159
Afu1g13410	4.3895	4.4715	4.6481	4.7697
Afu1g13420	10.8757	13.0232	11.8559	12.226
Afu1g13430	12.1392	12.8583	11.4296	10.3073
Afu1g13440	4.3544	4.4251	3.3905	3.0681
Afu1g13450	17.5744	17.0638	13.3572	16.9301
Afu1g13460	4.0983	3.8068	3.658	3.5486
Afu1g13470	10.9529	12.2931	13.3698	14.4072
Afu1g13480	20.6507	21.0162	20.7062	23.6468
Afu1g13490	33.5328	32.5685	28.2981	30.9148
Afu1g13500	53.3479	53.2797	47.0094	58.7266
Afu1g13510	12.6568	13.5641	10.7223	12.2343
Afu1g13520	3.453	3.7304	4.0348	3.1686
Afu1g13530	6.3302	5.2804	11.744	9.0929
Afu1g13540	5.6818	5.3391	6.4663	6.5793
Afu1g13550	8.788	8.2809	19.0626	14.1953
Afu1g13560	5.2648	4.0269	8.6389	5.3754
Afu1g13570	12.6495	13.5654	16.3256	17.5718
Afu1g13580	5.8756	5.9967	4.7671	5.943
Afu1g13590	7.7894	7.9013	8.0913	7.8484
Afu1g13600	3.7792	3.714	3.7893	3.4763
Afu1g13610	14.0862	14.2502	12.041	15.1427
Afu1g13620	5.5915	5.3963	4.6706	4.9547
Afu1g13630	4.2011	3.0799	3.8592	2.7746
Afu1g13640	3.3435	3.6691	2.8818	2.4051
Afu1g13650	2.7118	3.0966	3.0924	2.744
Afu1g13660	3.4761	3.3741	2.9957	2.8894
Afu1g13670	7.9424	6.1032	10.8085	5.5283
Afu1g13680	3.7423	1.9612	3.3924	2.1683
Afu1g13690	5.3327	5.0519	5.0169	4.6701
Afu1g13700	7.1401	6.4637	5.8433	6.4076
Afu1g13710	12.1773	12.6494	11.0417	11.9956
Afu1g13720	6.4138	6.259	6.1691	6.2006
Afu1g13730	6.4974	6.7914	6.288	7.1732
Afu1g13740	8.6755	7.8467	7.4973	8.6088
Afu1g13750	17.8622	21.5442	29.1517	22.2414
Afu1g13760	5.355	5.2617	7.7156	5.6166
Afu1g13770	4.7395	3.468	3.685	3.7102
Afu1g13780	181.596	196.45	208.87	222.662
Afu1g13790	248.846	278.485	263.972	289.979
Afu1g13800	3.9343	4.1504	5.0043	4.1289
Afu1g13810	3.1272	3.1151	5.5534	4.008
Afu1g13820	2.2573	2.6035	3.4978	1.9944
Afu1g13822	1.7831	1.5885	1.7315	1.6036
Afu1g13830	4.8892	3.8534	1.5887	2.0337
Afu1g13840	5.4867	5.6968	5.7348	5.3122
Afu1g13850	6.1268	5.2004	6.0992	5.3289
Afu1g13860	3.3845	3.1835	3.0224	3.1069
Afu1g13870	4.2867	3.7696	3.3563	3.6931
Afu1g13880	4.9635	4.2834	4.8701	4.368
Afu1g13890	9.1694	8.6218	9.157	9.3872
Afu1g13900	7.0618	6.197	6.1986	7.2636
Afu1g13910	5.4696	5.3953	5.7514	6.0026
Afu1g13920	4.3864	4.068	4.0109	4.0434
Afu1g13930	6.2007	7.266	6.4779	6.5752
Afu1g13940	12.4279	12.0555	12.0441	14.3549
Afu1g13950	2.7265	2.5813	3.0018	2.6211
Afu1g13960	5.5526	6.1408	5.5396	4.9291
Afu1g13970	10.5049	10.4849	9.3725	11.827
Afu1g13980	11.1006	11.4808	9.3092	13.3171
Afu1g13990	33.2625	35.5464	32.1135	42.6161
Afu1g14000	13.0936	15.7131	18.2417	20.8544
Afu1g14010	8.9451	9.5405	10.0069	9.1336
Afu1g14020	11.5497	11.517	13.205	14.2719
Afu1g14030	8.4632	10.2943	9.855	8.9944
Afu1g14040	3.8275	4.627	6.7021	5.6124
Afu1g14050	4.4308	3.9819	5.2002	4.1273
Afu1g14060	7.077	7.1911	7.5545	10.1121
Afu1g14070	6.9313	7.8371	6.2377	7.398
Afu1g14080	6.8954	6.6677	6.2722	7.0436
Afu1g14090	10.2336	11.5137	10.9235	12.2026
Afu1g14100	7.9711	7.7829	7.4711	8.1904
Afu1g14110	9.0645	6.9709	8.7273	9.0459
Afu1g14120	10.8197	10.7203	9.8568	11.2381
Afu1g14130	4.3538	3.1323	2.4739	2.5829
Afu1g14140	3.3197	2.3407	2.135	1.9654
Afu1g14150	15.969	15.4778	13.7953	14.5601
Afu1g14160	8.9448	9.8614	10.5421	9.8528
Afu1g14170	3.8586	3.1803	2.9745	2.8831
Afu1g14180	6.723	6.0271	5.7121	6.6604
Afu1g14190	6.2257	4.559	4.3643	3.484
Afu1g14200	22.0969	25.1756	20.4435	22.3775
Afu1g14210	3.2319	3.262	4.1682	3.291
Afu1g14220	17.7592	16.1842	17.5036	19.6755
Afu1g14230	2.7062	2.0042	1.7637	1.9046
Afu1g14240	6.0363	6.3493	5.2019	5.2234
Afu1g14250	3.9769	3.7509	4.0225	3.7316
Afu1g14260	5.8059	5.3837	4.4234	4.5705
Afu1g14270	5.6597	5.947	4.9502	5.6083
Afu1g14280	12.32	12.6241	9.9903	11.9439
Afu1g14290	8.693	8.0788	9.805	9.118
Afu1g14300	5.9428	7.1656	13.134	7.7885
Afu1g14310	9.2957	8.2958	7.651	8.5863
Afu1g14320	5.0319	5.4534	5.185	6.467
Afu1g14330	12.105	10.7205	10.1548	11.8976
Afu1g14340	5.1996	4.6819	4.1797	4.7988
Afu1g14350	10.3609	9.7922	9.8523	11.1991
Afu1g14360	3.9705	3.3468	2.9272	2.7099
Afu1g14380	4.3878	3.9791	3.1215	3.2678
Afu1g14390	4.3516	3.3254	3.0856	2.8806
Afu1g14400	8.8466	9.5442	10.8839	10.7759
Afu1g14410	49.9144	49.1843	49.4136	57.9965
Afu1g14420	6.4805	6.4497	5.4653	6.3461
Afu1g14430	3.3899	4.0376	2.9846	2.9423
Afu1g14440	10.2911	11.5605	10.4962	10.7819
Afu1g14450	6.5557	4.4472	5.8039	4.2825
Afu1g14460	3.3397	2.7273	3.049	2.5161
Afu1g14480	2.3759	1.8997	1.8144	2.0562
Afu1g14490	7.2258	6.2041	7.5404	6.3559
Afu1g14500	6.309	5.1474	6.8448	6.9813
Afu1g14510	5.3165	5.1673	4.9035	5.0381
Afu1g14520	2.5861	1.9395	3.1357	2.4268
Afu1g14530	2.2282	2.3175	1.9638	2.159
Afu1g14540	2.8372	3.3984	2.6035	2.6808
Afu1g14550	3.1443	2.7099	2.0299	2.2926
Afu1g14560	7.4358	6.2822	4.2197	4.2423
Afu1g14570	10.7229	10.2779	9.1021	9.8844
Afu1g14580	6.3177	5.4697	6.7564	7.6585
Afu1g14590	7.6912	8.2923	9.5609	8.6625
Afu1g14600	8.4508	10.8181	10.1381	10.5872
Afu1g14610	11.8893	11.9391	10.8926	12.3872
Afu1g14620	7.6652	7.607	7.2027	8.5377
Afu1g14630	3.6921	3.5608	4.0489	3.9255
Afu1g14640	8.5744	9.1517	8.9176	11.4612
Afu1g14650	4.4633	3.5092	3.2762	3.1917
Afu1g14660	7.0236	6.7772	6.2635	7.1311
Afu1g14670	7.0543	6.3548	6.3275	6.31
Afu1g14680	12.4769	11.2881	9.6178	11.3175
Afu1g14690	7.2256	6.1363	5.7268	6.2525
Afu1g14695	3.4877	3.0563	3.4148	2.7359
Afu1g14700	7.2094	6.4527	6.4835	7.0359
Afu1g14710	5.6701	6.1226	4.0867	4.7666
Afu1g14720	4.9691	4.9482	5.615	5.3071
Afu1g14730	20.8127	22.4543	17.8437	19.8719
Afu1g14740	15.7163	17.5869	17.4804	17.2038
Afu1g14750	10.0889	10.0603	10.4764	10.3132
Afu1g14760	6.9354	7.772	8.0677	7.9065
Afu1g14770	5.2179	4.7465	5.5149	5.2015
Afu1g14780	10.5029	10.2766	16.4156	12.1903
Afu1g14790	5.6339	6.516	7.0174	8.1081
Afu1g14800	44.2882	39.8712	37.9189	33.5306
Afu1g14810	9.337	9.5504	5.5978	5.9198
Afu1g14820	5.0456	6.1383	5.9579	4.5676
Afu1g14830	5.6833	5.3573	6.3247	6.3127
Afu1g14840	3.3002	3.1851	3.9709	3.2993
Afu1g14850	5.7779	6.2542	4.6275	4.638
Afu1g14860	3.5101	3.0879	3.1488	1.9899
Afu1g14870	4.9364	5.3474	5.2371	5.3073
Afu1g14880	3.2475	2.6033	3.1379	2.9201
Afu1g14890	3.7774	2.9576	3.3179	2.9536
Afu1g14895	1.8433	1.2713	1.7688	2.2445
Afu1g14910	13.0249	13.0989	12.6799	12.2406
Afu1g14920	10.9554	13.3684	12.1282	11.7577
Afu1g14930	109.898	172.081	94.3782	106.488
Afu1g14940	10.1039	9.6274	7.6717	8.9042
Afu1g14945	4.22	4.0921	3.742	3.3377
Afu1g14950	6.0315	6.2765	5.217	5.6909
Afu1g14960	5.5938	5.915	4.6231	5.0647
Afu1g14970	2.8841	3.692	3.6587	3.5482
Afu1g14980	3.893	3.1643	2.9568	3.5508
Afu1g14990	6.2825	6.2945	5.5565	7.2612
Afu1g15000	14.4186	12.8649	12.2351	15.5257
Afu1g15010	5.6624	5.2383	4.963	5.1064
Afu1g15020	46.3844	49.8884	56.2218	60.5039
Afu1g15030	5.9344	5.3794	5.0806	6.1973
Afu1g15040	7.4829	8.2556	6.4215	6.2993
Afu1g15050	7.5417	7.4362	5.1497	6.5788
Afu1g15070	6.6906	6.5347	6.4692	6.9353
Afu1g15080	7.8983	6.7101	5.8297	6.8872
Afu1g15090	6.9682	6.1479	5.7594	5.3116
Afu1g15100	3.0553	3.3098	3.1381	3.3142
Afu1g15110	4.8944	4.8132	4.0201	4.2056
Afu1g15120	3.5616	3.7503	2.8391	3.1256
Afu1g15130	7.532	7.8902	6.9053	6.8379
Afu1g15140	42.4016	49.4026	35.1599	41.817
Afu1g15150	3.1483	2.4837	2.2732	2.3083
Afu1g15160	7.4349	5.9382	5.2811	5.8598
Afu1g15170	2.8266	2.8293	2.7829	2.3196
Afu1g15180	10.2942	11.6621	5.8792	6.6356
Afu1g15190	3.4193	4.8145	4.49	3.8416
Afu1g15200	11.5447	10.8018	8.968	8.9804
Afu1g15210	3.5623	4.354	3.2335	3.9281
Afu1g15220	5.0063	5.3144	5.4211	5.2041
Afu1g15230	6.9472	7.529	6.8536	6.6398
Afu1g15240	6.0628	6.2427	6.8111	6.3917
Afu1g15250	8.4385	7.4724	7.6255	7.1721
Afu1g15260	8.2238	8.9884	9.2503	7.8767
Afu1g15270	25.474	29.9732	33.8608	28.328
Afu1g15280	4.499	3.7489	3.7869	4.3503
Afu1g15290	5.4934	5.0054	5.9049	3.8784
Afu1g15300	6.1329	5.2778	6.0588	5.201
Afu1g15310	7.2168	6.5596	5.2135	5.3349
Afu1g15330	2.5448	3.2107	2.3043	3.0303
Afu1g15340	9.2203	9.207	9.2672	9.1951
Afu1g15350	5.4891	6.4847	5.4345	5.5639
Afu1g15360	4.5155	5.0119	4.706	4.084
Afu1g15370	5.8593	5.449	4.8154	4.8489
Afu1g15380	7.1131	6.0332	4.8	5.3235
Afu1g15390	10.2336	9.4083	8.9535	10.1976
Afu1g15400	6.0231	5.6617	5.4755	5.2885
Afu1g15410	3.8133	2.8356	2.857	2.578
Afu1g15420	2.4133	2.7924	2.5161	1.6323
Afu1g15430	4.8344	4.5127	4.2459	4.3406
Afu1g15440	4.0283	3.512	3.4314	3.2514
Afu1g15450	17.7394	18.5631	17.3781	19.3389
Afu1g15460	7.0819	6.9893	4.8962	6.0254
Afu1g15470	3.758	3.9272	3.6913	3.6042
Afu1g15490	11.0301	9.8464	7.2969	7.544
Afu1g15500	4.3206	4.6358	5.7407	5.4692
Afu1g15510	4.851	4.8752	5.1381	5.2598
Afu1g15520	3.2106	3.2194	2.6354	2.7428
Afu1g15530	5.911	4.7104	5.0207	4.7234
Afu1g15540	26.5014	27.2192	24.0048	29.4562
Afu1g15550	21.6371	18.7176	13.1333	18.8979
Afu1g15560	4.8427	4.1392	4.8959	5.523
Afu1g15570	7.2883	7.8282	7.8435	7.3922
Afu1g15580	5.8079	6.3961	6.7985	7.0097
Afu1g15590	18.0377	19.7536	17.5841	17.4741
Afu1g15610	8.4871	8.5468	17.043	11.9152
Afu1g15620	5.3997	5.2479	5.9438	6.473
Afu1g15630	6.8555	5.7525	7.4671	6.6507
Afu1g15640	4.7891	6.0927	9.3802	6.1665
Afu1g15650	2.4165	1.6497	1.9074	1.6759
Afu1g15660	2.9369	1.6758	2.6209	2.1366
Afu1g15670	5.0307	4.3431	4.0977	3.4859
Afu1g15680	3.2351	3.0399	2.2878	2.4898
Afu1g15690	2.7154	2.7499	3.3636	2.7406
Afu1g15700	6.7936	6.8723	5.5974	5.7617
Afu1g15710	4.7469	3.5571	3.8852	3.8349
Afu1g15720	12.6211	12.8344	12.0941	14.361
Afu1g15730	55.4073	53.9208	57.9444	65.5014
Afu1g15740	5.2915	4.72	5.7052	4.7165
Afu1g15750	6.3782	5.9692	5.0206	6.1793
Afu1g15760	7.7364	7.2683	7.4204	7.864
Afu1g15770	5.6383	6.0398	5.3767	6.0877
Afu1g15780	15.1379	13.648	12.702	13.207
Afu1g15790	6.8191	6.8616	6.9732	5.8119
Afu1g15800	5.4165	5.91	6.3349	5.3965
Afu1g15810	13.006	13.1364	12.389	13.2363
Afu1g15820	11.9684	14.5094	13.869	15.8221
Afu1g15830	10.3439	9.3191	7.9422	10.073
Afu1g15840	3.137	2.6897	3.2827	2.8139
Afu1g15850	2.5504	2.0142	2.2632	1.8813
Afu1g15860	10.1833	9.8726	9.4291	10.1084
Afu1g15870	11.9943	10.6314	11.7008	12.4679
Afu1g15880	13.4463	12.9085	10.7975	10.5484
Afu1g15890	4.6186	4.6	4.5758	4.4112
Afu1g15900	9.6657	9.345	8.9297	9.9327
Afu1g15910	6.234	6.377	6.1141	4.7423
Afu1g15920	6.619	7.3136	7.3433	6.9208
Afu1g15930	6.7026	5.9195	6.2193	6.8237
Afu1g15940	6.834	7.0575	10.2526	7.6836
Afu1g15950	8.5981	7.8727	9.6146	9.1743
Afu1g15960	9.5753	9.7343	9.9355	9.6332
Afu1g15966	1.9472	2.025	1.9701	1.5074
Afu1g15970	2.6554	2.1559	2.3894	1.7092
Afu1g15980	2.9394	1.6268	2.212	1.612
Afu1g15990	6.2423	5.8265	6.0519	6.9273
Afu1g16000	6.499	5.423	7.1292	6.0967
Afu1g16010	3.7112	4.1199	3.2281	2.8408
Afu1g16020	3.766	3.272	3.4739	2.9446
Afu1g16030	21.1171	20.2829	12.4342	15.1713
Afu1g16040	4.4427	4.7016	5.5006	4.7885
Afu1g16050	11.0704	10.3407	8.015	9.2503
Afu1g16060	9.0091	9.6988	9.2692	11.4608
Afu1g16070	3.5198	3.4959	3.6209	3.3973
Afu1g16080	2.7836	4.2115	3.8458	3.0183
Afu1g16090	2.6839	3.1018	1.8616	3.5461
Afu1g16100	2.0517	1.9175	1.7088	1.4968
Afu1g16110	2.3424	2.3287	2.3151	2.9638
Afu1g16115	3.4768	2.9661	4.0457	2.5619
Afu1g16120	3.2007	3.1355	3.6919	2.9946
Afu1g16130	7.15	7.1703	6.8513	7.545
Afu1g16140	4.2048	4.2072	4.2007	4.6245
Afu1g16150	10.5422	10.7988	11.9971	12.9902
Afu1g16160	6.5494	5.977	6.1584	5.6007
Afu1g16170	5.7235	5.7888	5.7403	5.9648
Afu1g16190	17.0008	14.4177	14.6883	15.7669
Afu1g16200	4.794	3.6902	3.2514	3.9349
Afu1g16210	5.4273	6.4813	5.8044	6.4862
Afu1g16220	8.8073	9.0274	8.0704	8.2866
Afu1g16230	8.2132	8.1334	7.3176	7.6641
Afu1g16240	6.7446	5.8176	5.3916	5.8106
Afu1g16250	63.6504	80.7963	32.887	31.1112
Afu1g16260	5.712	5.0959	5.498	4.3411
Afu1g16270	8.178	8.5986	5.1362	5.2871
Afu1g16280	20.9968	24.1226	23.8869	23.1753
Afu1g16290	5.6245	5.5877	6.2381	6.3741
Afu1g16300	6.2356	5.3911	6.7505	6.1102
Afu1g16310	5.743	6.2701	6.7466	7.3346
Afu1g16320	8.2035	8.1415	9.2348	8.7236
Afu1g16330	6.8666	6.1086	7.8822	8.0685
Afu1g16340	9.6802	9.3227	7.7564	9.7593
Afu1g16350	3.6	3.606	4.2344	3.7773
Afu1g16360	4.0796	3.885	3.2198	2.7039
Afu1g16375	7.0481	6.6023	5.9608	6.3317
Afu1g16390	4.0033	3.7718	3.848	3.5443
Afu1g16400	2.8248	2.1752	1.6112	2.0492
Afu1g16410	2.9921	2.3565	2.4561	2.2694
Afu1g16420	2.1586	1.7539	2.0479	1.9257
Afu1g16430	2.288	1.9015	1.9071	1.7482
Afu1g16440	2.6152	2.063	2.3569	2.0036
Afu1g16450	9.9972	13.6886	20.4436	11.868
Afu1g16460	15.9865	15.5804	14.2948	14.0341
Afu1g16470	6.3788	5.5673	5.2959	6.0217
Afu1g16480	6.4542	6.8022	7.3548	7.3318
Afu1g16490	8.3743	8.9492	10.5384	9.7419
Afu1g16500	5.1979	4.7745	5.401	4.4219
Afu1g16510	14.4981	15.0157	16.2161	18.4914
Afu1g16523	52.7807	50.744	64.155	72.6683
Afu1g16540	4.1059	4.2746	5.7006	5.2886
Afu1g16550	4.6601	4.9607	5.0149	4.9092
Afu1g16553	4.7162	4.7231	5.1714	5.4722
Afu1g16556	3.1895	2.2279	2.4922	2.5854
Afu1g16560	2.6458	1.9992	2.177	1.9723
Afu1g16564	2.7919	3.2292	2.8612	3.0324
Afu1g16570	8.593	7.489	7.5101	6.8305
Afu1g16580	9.8703	9.8694	8.5501	8.2356
Afu1g16590	39.4185	42.268	22.459	17.4862
Afu1g16600	4.2285	4.9385	4.7656	3.6308
Afu1g16610	6.9344	8.3193	6.5965	6.9745
Afu1g16620	4.0782	4.2669	4.4278	3.9461
Afu1g16630	2.0125	2.5095	2.4317	2.4868
Afu1g16635	2.5017	2.543	2.381	2.4555
Afu1g16640	3.3589	3.3583	3.8162	3.4577
Afu1g16650	7.6139	6.9839	6.9261	6.7788
Afu1g16660	5.859	5.1107	5.3833	5.6823
Afu1g16670	2.2818	1.7493	2.4417	2.0095
Afu1g16680	15.9437	15.2918	11.9712	13.995
Afu1g16690	5.4351	4.9852	4.6191	5.3119
Afu1g16700	5.458	5.1095	3.7698	3.8512
Afu1g16710	15.4221	15.9706	15.1457	16.7385
Afu1g16720	6.3275	6.538	6.3638	5.2605
Afu1g16730	6.4935	5.4153	5.7836	6.7721
Afu1g16740	3.4411	2.5749	2.0637	1.7064
Afu1g16745	6.7684	6.0206	5.4888	6.2727
Afu1g16750	7.5097	6.8534	7.2651	5.4471
Afu1g16760	3.4959	3.1587	3.0817	3.3389
Afu1g16770	3.8695	3.3161	3.1474	2.9515
Afu1g16780	10.9168	11.7582	11.33	11.1824
Afu1g16790	10.3207	9.7456	8.6372	9.5086
Afu1g16800	6.7933	5.8702	6.1012	6.3073
Afu1g16810	4.1079	4.3267	3.32	3.0283
Afu1g16820	7.8384	9.2415	8.5823	8.8802
Afu1g16830	4.5547	4.4533	4.4771	4.5055
Afu1g16840	57.7791	60.5989	58.2359	67.6372
Afu1g16850	24.4545	29.8504	20.7571	21.5731
Afu1g16860	2.1581	2.3786	2.2008	2.1048
Afu1g16870	2.8129	2.1338	2.8644	2.6953
Afu1g16880	2.9408	2.1857	2.2218	2.1397
Afu1g16890	1.9234	2.0812	1.9875	1.8204
Afu1g16900	2.5197	1.8702	1.0349	1.1348
Afu1g16910	2.0957	1.5054	1.9787	1.7397
Afu1g16920	2.3917	1.8435	1.5777	1.5161
Afu1g16930	2.8107	1.7403	2.1527	1.6728
Afu1g16940	5.1588	4.3778	4.4756	5.3048
Afu1g16950	6.8407	5.8049	5.6919	6.6968
Afu1g16960	3.4271	4.3046	7.4456	5.5838
Afu1g16970	14.0259	14.4792	15.2176	15.3765
Afu1g16980	8.5354	8.3547	10.6803	9.7677
Afu1g16990	5.4566	6.0449	5.918	6.0313
Afu1g17000	7.5663	8.0218	7.3352	8.4978
Afu1g17010	2.9552	2.5804	3.9764	2.4461
Afu1g17020	3.9445	3.6646	3.1994	3.0455
Afu1g17030	3.9402	4.2081	4.7035	4.0764
Afu1g17040	7.2804	8.9036	9.5931	6.8251
Afu1g17050	3.446	2.9732	2.231	2.3602
Afu1g17060	4.8171	4.1942	11.1207	7.0807
Afu1g17070	36.6281	42.4538	52.8368	45.6526
Afu1g17080	5.711	6.3927	7.9967	6.7911
Afu1g17090	6.0943	6.0814	6.1466	5.26
Afu1g17100	7.1937	5.8386	5.2096	5.3398
Afu1g17110	4.3166	3.7926	3.2554	3.2777
Afu1g17120	4.5721	5.1762	3.1629	3.2703
Afu1g17130	4.5799	5.3877	3.8957	3.6413
Afu1g17140	4.2076	3.8558	3.6786	3.2076
Afu1g17150	3.5351	2.6829	2.2752	2.3456
Afu1g17160	2.7213	2.0551	1.6432	1.5277
Afu1g17170	3.5954	3.6516	4.6666	3.8673
Afu1g17180	19.5931	19.5066	12.6862	17.6085
Afu1g17190	12.952	12.2778	11.7336	13.4494
Afu1g17200	7.4153	6.63	5.3526	6.4198
Afu1g17210	1.8296	1.5615	1.5343	1.5502
Afu1g17220	2.1896	2.1319	2.0337	1.6573
Afu1g17230	2.6259	2.81	2.2933	2.3223
Afu1g17240	3.1546	3.105	2.2978	2.1604
Afu1g17250	213.413	241.834	116.09	95.9378
Afu1g17260	9.1819	12.1676	5.2721	6.3864
Afu1g17270	7.1031	7.1775	4.4143	4.9212
Afu1g17280	10.86	10.9801	8.2203	9.2594
Afu1g17290	4.5128	3.8464	3.2871	3.5129
Afu1g17310	3.7596	3.6704	3.0031	2.4943
Afu1g17320	2.1862	2.1232	2.4188	1.3844
Afu1g17340	3.4915	1.6697	1.6554	1.4871
Afu1g17350	6.7633	7.5279	7.8895	5.9951
Afu1g17360	5.8179	5.7947	14.6521	8.7962
Afu1g17370	10.1202	10.5092	40.6538	19.5591
Afu1g17380	2.5235	1.8003	3.0128	2.5894
Afu1g17390	2.6728	2.8423	3.444	3.0557
Afu1g17400	5.5454	4.7681	4.7246	3.713
Afu1g17410	2.8043	2.2286	2.9172	2.2918
Afu1g17420	2.2673	2.0713	2.137	2.0188
Afu1g17430	2.3007	1.6539	1.8409	1.8013
Afu1g17440	2.1194	1.8137	1.6588	1.5807
Afu1g17460	11.7806	11.1885	13.7429	12.7759
Afu1g17470	73.2121	77.8339	60.5949	68.4444
Afu1g17480	13.7071	14.4353	11.8422	13.4957
Afu1g17490	2.9908	3.2129	3.0387	2.2494
Afu1g17500	0.9404	1.0645	1.0086	1.0876
Afu1g17520	2.0983	1.7198	1.6243	1.4805
Afu1g17530	1.9977	1.7682	1.6752	1.6303
Afu1g17540	2.0853	1.8839	1.3516	1.2542
Afu1g17542	2.7292	1.7037	1.8994	1.2229
Afu1g17550	2.1534	1.9957	1.9253	1.3316
Afu1g17560	1.8648	1.8764	1.9882	1.1872
Afu1g17570	2.0988	1.7201	1.6799	1.5561
Afu1g17580	2.1756	1.9079	1.4759	1.4403
Afu1g17590	2.3778	1.6997	1.2314	1.6139
Afu1g17600	1.7464	2.0317	1.812	1.2424
Afu1g17610	1.8993	1.4639	1.7161	1.3669
Afu1g17620	1.6606	1.5175	1.5893	1.0765
Afu1g17630	2.309	1.6721	1.507	1.6115
Afu1g17640	1.9567	1.7467	1.4251	1.2896
Afu1g17650	1.6717	1.2245	1.5876	0.7281
Afu1g17660	2.0747	1.8045	1.2577	1.087
Afu1g17670	1.8221	1.7057	1.5816	1.5794
Afu1g17680	2.0351	1.3745	1.5227	1.6178
Afu1g17690	1.6369	1.6686	1.2591	1.3845
Afu1g17700	1.6749	1.5956	1.503	0.7694
Afu1g17710	1.992	1.7213	1.4377	1.1319
Afu1g17720	1.5977	1.4367	1.5618	1.6114
Afu1g17723	1.6735	1.5084	1.2754	1.2436
Afu1g17725	1.5496	1.6216	1.4445	1.2534
Afu1g17730	1.9726	1.6296	1.9242	1.6916
Afu1g17740	1.5085	1.6202	1.4457	1.4205
Afu1g17750	3.8792	4.2887	4.7163	6.0142
Afu2g00090	1.6005	1.2062	1.2078	1.2913
Afu2g00100	6.1782	6.0096	4.5611	4.7342
Afu2g00110	2.0571	1.3342	1.7162	1.0793
Afu2g00120	2.0211	1.4317	2.2266	1.4368
Afu2g00130	2.2306	1.5434	2.5495	2.125
Afu2g00140	2.3241	1.6733	2.6214	1.9477
Afu2g00150	2.2828	1.6981	2.1266	1.4978
Afu2g00160	2.1589	2.463	1.2817	1.765
Afu2g00170	1.8242	1.3731	1.4554	1.0647
Afu2g00180	2.9642	2.2756	3.4011	3.9402
Afu2g00190	2.4741	1.6225	2.4577	2.0225
Afu2g00200	1.9305	1.9989	2.0109	1.4345
Afu2g00210	4.0624	3.2	3.8799	3.1319
Afu2g00220	5.5638	5.2524	5.7341	4.6144
Afu2g00230	2.5685	2.0022	2.017	1.446
Afu2g00240	2.0415	1.6735	1.7033	1.4515
Afu2g00250	3.0018	1.3621	1.595	1.1321
Afu2g00260	2.3116	2.5535	2.2477	1.4682
Afu2g00270	2.2351	1.9103	2.3734	1.7337
Afu2g00300	5.1825	3.6576	6.6914	5.2052
Afu2g00310	8.7804	8.6294	7.3189	7.7658
Afu2g00320	7.9147	8.3448	8.5195	8.8989
Afu2g00330	2.4255	2.3726	2.3972	2.0861
Afu2g00340	3.0266	2.1653	1.541	2.0195
Afu2g00350	2.4866	2.1821	2.2417	2.3491
Afu2g00360	3.8927	4.1434	3.9693	3.9047
Afu2g00370	8.3808	8.4188	7.6229	10.1414
Afu2g00380	1.999	2.1077	1.9368	1.9015
Afu2g00390	2.4775	1.753	1.9863	1.219
Afu2g00400	2.278	1.6176	1.4923	1.1574
Afu2g00410	1.9643	1.8843	1.5714	1.6646
Afu2g00420	1.6926	1.8526	1.8619	1.7705
Afu2g00430	1.8741	1.617	1.4884	1.8104
Afu2g00440	4.0609	3.5373	10.1999	4.7696
Afu2g00450	2.6193	2.1883	1.9829	1.8974
Afu2g00460	1.7518	1.6332	2.139	1.2585
Afu2g00470	1.9581	1.8649	2.5037	2.0796
Afu2g00480	2.2459	1.9441	1.9406	1.2935
Afu2g00490	1.5518	2.2316	1.8561	1.4598
Afu2g00500	3.9366	3.6712	2.4809	2.5903
Afu2g00510	1.5823	1.6613	1.6673	1.5122
Afu2g00520	2.0112	1.8988	2.3067	1.5682
Afu2g00530	2.2864	2.0014	2.3061	1.8352
Afu2g00540	1.6688	1.7417	1.439	1.3468
Afu2g00560	2.1056	1.5076	1.2275	1.4525
Afu2g00550	3.2829	1.19	1.4767	2.4123
Afu2g00570	2.2394	2.1198	2.5761	1.8485
Afu2g00580	1.642	1.8235	2.1988	2.1866
Afu2g00590	2.0164	1.7626	3.8537	1.8891
Afu2g00600	2.2181	1.6491	2.1174	1.6551
Afu2g00620	2.1681	1.4498	1.6721	1.4599
Afu2g00625	2.386	2.5595	1.7376	1.5048
Afu2g00630	2.4928	2.3771	1.5224	1.7777
Afu2g00640	2.2847	1.9423	1.6432	1.4125
Afu2g00650	2.2927	2.1787	2.541	2.0262
Afu2g00656	2.2596	3.0644	1.971	3.1455
Afu2g00660	7.9239	6.8511	7.1152	7.54
Afu2g00670	4.277	3.5932	4.7415	3.1919
Afu2g00680	5.1179	5.4207	4.8741	3.4805
Afu2g00690	3.3004	3.6373	2.4341	2.6329
Afu2g00700	2.1886	2.1417	2.1673	1.1228
Afu2g00710	2.8254	2.2143	2.1412	1.9644
Afu2g00720	13.3897	15.748	7.2763	9.3134
Afu2g00730	5.6871	6.2194	4.247	5.5934
Afu2g00740	11.7976	12.9856	10.0298	11.3146
Afu2g00750	3.2258	4.1211	2.5984	2.7855
Afu2g00760	2.3235	2.0908	2.3252	1.4936
Afu2g00770	5.2198	5.8864	4.1754	3.9258
Afu2g00780	6.1807	5.0341	5.5123	5.675
Afu2g00790	4.0298	3.9192	7.2874	4.2684
Afu2g00800	2.7029	1.9553	2.2096	1.4853
Afu2g00810	2.5888	1.3358	1.5144	1.4376
Afu2g00820	2.5159	1.8091	1.6418	1.5564
Afu2g00830	2.2187	2.2027	2.1303	1.7971
Afu2g00840	2.7612	2.3849	2.7695	1.7264
Afu2g00850	1.9663	2.0799	4.3048	1.165
Afu2g00860	2.544	3.1403	2.8917	2.1598
Afu2g00870	1.862	1.554	1.7214	1.5675
Afu2g00880	2.5344	2.2792	2.1473	2.0212
Afu2g00890	2.1227	2.4022	1.963	1.8143
Afu2g00900	1.9021	1.4871	1.8121	1.7466
Afu2g00910	2.0129	1.6015	1.8509	1.6571
Afu2g00920	2.4805	1.7887	1.7817	1.7834
Afu2g00930	2.0804	1.7845	1.6501	1.436
Afu2g00940	3.0675	2.5638	3.232	2.8255
Afu2g00960	3.1143	2.4558	1.9891	1.625
Afu2g00963	3.7387	2.2151	1.8107	2.0221
Afu2g00967	6.8635	9.6181	5.4527	4.386
Afu2g00970	4.1464	3.2425	3.7682	3.5528
Afu2g00980	2.2931	2.0031	2.3681	1.6264
Afu2g00990	3.3761	2.4302	2.9184	2.8116
Afu2g01000	10.0292	9.6538	8.1762	9.8334
Afu2g01010	76.5871	77.1382	58.9285	76.8987
Afu2g01030	4.5173	4.9165	4.6924	4.2925
Afu2g01040	16.1151	15.1111	16.0443	14.0251
Afu2g01050	13.0385	10.4605	14.4555	13.5383
Afu2g01060	11.0578	9.6015	8.3411	8.7743
Afu2g01070	7.982	8.3553	10.7788	10.1664
Afu2g01080	5.1164	4.9214	4.5243	4.3224
Afu2g01090	4.7977	4.4155	4.4057	3.9794
Afu2g01100	4.028	4.1598	4.9738	4.4521
Afu2g01110	4.0212	2.684	3.1119	2.8796
Afu2g01120	6.8773	4.9903	4.711	4.8514
Afu2g01130	8.3742	9.5208	8.7225	9.1838
Afu2g01140	13.6042	16.2429	16.4916	16.1373
Afu2g01150	6.6131	7.1797	6.3562	5.5747
Afu2g01160	4.2492	4.6122	4.1969	3.2486
Afu2g01170	40.3034	42.3193	32.2444	32.7547
Afu2g01180	2.7714	2.3279	2.3019	2.271
Afu2g01190	4.9005	4.3606	4.2167	4.3976
Afu2g01200	4.3927	3.997	4.8639	4.329
Afu2g01210	7.6138	6.9666	6.6178	7.3456
Afu2g01220	6.0131	5.5876	4.9679	4.1265
Afu2g01230	3.0417	3.253	2.6057	2.7262
Afu2g01240	2.431	2.8306	2.5104	2.5506
Afu2g01250	11.8408	10.8417	11.6907	12.3241
Afu2g01260	14.2014	13.0828	10.0865	12.2694
Afu2g01270	3.1468	2.1794	4.3834	2.7354
Afu2g01280	4.127	3.3178	2.3595	2.4781
Afu2g01290	2.4203	1.9843	1.8659	1.6329
Afu2g01300	4.0317	2.5856	2.3406	2.6374
Afu2g01310	5.1509	4.5366	3.6785	3.0083
Afu2g01320	3.663	2.8217	2.9526	2.2717
Afu2g01330	7.3926	7.4359	8.5783	7.6211
Afu2g01340	3.6265	3.3949	5.7003	4.2255
Afu2g01350	6.8488	6.8107	6.5875	7.0103
Afu2g01360	4.2916	3.3216	4.1505	3.1191
Afu2g01370	2.2771	2.1502	2.1608	1.7573
Afu2g01380	3.2422	3.2938	2.788	2.7211
Afu2g01390	4.313	3.9576	3.3091	3.5423
Afu2g01400	3.7762	2.3377	2.9579	3.0592
Afu2g01405	2.2316	2.4101	2.3356	2.0087
Afu2g01410	3.7824	3.4468	4.283	3.1556
Afu2g01420	3.7323	4.2553	4.273	3.821
Afu2g01430	36.2932	44.0613	31.5614	37.2505
Afu2g01440	12.4091	12.6289	13.7104	16.113
Afu2g01450	9.4157	8.8511	10.5854	9.4636
Afu2g01460	6.7532	7.2118	5.5573	5.308
Afu2g01470	5.7131	5.8163	6.9524	7.245
Afu2g01480	7.7208	7.4444	7.6837	9.557
Afu2g01490	2.7391	1.9661	2.1319	1.7354
Afu2g01500	3.8035	3.1794	3.0728	2.8695
Afu2g01510	3.1068	3.5068	3.5739	2.8016
Afu2g01520	7.096	7.7005	5.7934	6.5644
Afu2g01530	7.574	7.4053	7.4707	6.6944
Afu2g01540	6.0396	6.1305	5.3908	5.7921
Afu2g01550	11.2744	11.8352	10.4114	11.5062
Afu2g01570	14.1267	14.9712	16.1721	16.4108
Afu2g01580	4.059	3.109	6.2075	3.75
Afu2g01590	16.482	16.0743	61.0726	30.5094
Afu2g01600	2.6739	2.4642	2.0657	2.1548
Afu2g01610	25.9096	28.6789	25.6041	27.2211
Afu2g01620	16.8231	19.2159	19.8805	23.1839
Afu2g01630	10.7629	11.0105	11.7226	11.38
Afu2g01640	11.76	12.6357	10.9346	11.3227
Afu2g01650	8.3244	9.1845	10.0923	10.4979
Afu2g01660	9.3321	9.9779	10.1273	10.0799
Afu2g01670	7.2893	7.7064	6.1678	6.1489
Afu2g01680	2.2854	2.0352	1.9049	1.2764
Afu2g01690	2.3641	1.9113	2.3491	1.9289
Afu2g01700	7.7586	8.706	7.8648	8.3155
Afu2g01710	4.2076	3.6104	4.0219	4.1635
Afu2g01720	12.1216	12.0466	9.3971	12.1815
Afu2g01730	3.7643	4.1286	3.5633	3.3187
Afu2g01740	4.9099	5.0852	4.4482	4.8245
Afu2g01750	14.2385	14.2685	12.4179	14.2322
Afu2g01760	2.8296	2.564	2.6447	2.4151
Afu2g01770	2.7123	1.7444	2.4494	1.7999
Afu2g01780	6.7745	6.3079	6.7189	8.4941
Afu2g01790	8.3439	8.1378	6.4411	6.9978
Afu2g01800	4.3318	4.5478	3.5384	4.092
Afu2g01810	11.1082	10.2242	12.836	11.2336
Afu2g01820	6.2714	6.6518	5.9662	5.9048
Afu2g01830	11.3218	11.1079	12.0884	12.5628
Afu2g01840	3.6175	3.0964	3.59	3.5159
Afu2g01850	6.6777	5.8297	6.0507	5.3282
Afu2g01860	6.9755	7.399	8.8211	8.3192
Afu2g01870	6.7034	5.6883	4.7148	5.7394
Afu2g01880	4.1555	4.6502	6.0394	5.071
Afu2g01890	9.8874	11.6759	12.525	11.3204
Afu2g01900	7.2672	6.7685	6.6969	6.8068
Afu2g01910	6.1306	5.5087	5.3768	4.7989
Afu2g01920	11.0896	10.9222	9.1976	11.4724
Afu2g01930	6.9384	7.9372	8.4062	7.5275
Afu2g01940	8.3028	9.2764	7.5404	7.8703
Afu2g01950	2.203	2.3864	2.604	2.111
Afu2g01960	2.2564	2.2223	2.0993	1.9174
Afu2g01970	3.5969	3.5484	4.3478	3.4372
Afu2g01980	5.5183	3.9064	4.8844	4.619
Afu2g01990	7.6391	7.8167	8.8246	8.04
Afu2g02000	6.47	7.392	7.8536	7.3201
Afu2g02010	5.5647	5.0633	5.4301	5.6602
Afu2g02020	2.2343	2.1036	2.2012	2.4374
Afu2g02030	2.7255	2.9315	1.9546	2.5179
Afu2g02040	2.791	2.0258	2.4795	2.0335
Afu2g02050	8.9271	9.7004	8.8762	11.1962
Afu2g02060	8.317	7.6945	8.5594	7.8671
Afu2g02070	7.3415	7.728	7.0609	7.5245
Afu2g02080	13.0641	12.2545	15.6955	23.4925
Afu2g02090	5.9626	3.2217	3.4412	3.1223
Afu2g02100	15.1323	15.6589	14.5238	14.5992
Afu2g02110	3.7963	4.1586	3.5927	2.9318
Afu2g02120	8.2403	8.8019	7.8466	7.5564
Afu2g02130	9.3586	9.8774	8.3874	10.0694
Afu2g02140	4.3227	3.8625	4.4242	4.4222
Afu2g02150	50.8438	49.5582	56.1563	62.2616
Afu2g02160	6.5597	6.0567	5.3995	6.3249
Afu2g02165	6.6606	5.6188	6.7857	6.2405
Afu2g02170	8.1153	8.2087	6.3593	6.8605
Afu2g02180	8.4894	11.3226	8.4698	8.2553
Afu2g02190	4.3513	3.9242	4.5907	5.0407
Afu2g02210	6.8456	6.2507	5.7703	7.8422
Afu2g02220	5.1028	4.6089	4.0425	4.0199
Afu2g02230	6.627	6.0765	6.4869	6.5873
Afu2g02240	7.061	7.504	6.7367	7.1334
Afu2g02250	13.455	15.564	11.5944	13.2386
Afu2g02260	2.6641	2.6638	2.9126	2.4532
Afu2g02270	12.1807	10.8079	12.1614	13.7328
Afu2g02275	20.0144	20.5004	19.8749	24.2992
Afu2g02280	7.5152	6.9537	7.5075	7.555
Afu2g02290	6.0255	5.3589	6.0376	6.6965
Afu2g02300	10.0771	11.2955	13.098	12.5608
Afu2g02310	15.7816	18.4729	37.0818	24.2988
Afu2g02320	9.5301	9.135	9.8718	11.1796
Afu2g02330	4.435	4.8527	5.6946	5.9011
Afu2g02340	6.9278	7.1599	7.8818	7.8907
Afu2g02350	5.285	5.1824	5.9627	6.7078
Afu2g02360	5.4946	4.9059	4.3009	4.8166
Afu2g02370	3.6726	3.3228	3.8639	3.8621
Afu2g02380	13.7948	13.6027	15.9523	17.2061
Afu2g02390	11.8421	11.432	33.739	22.4894
Afu2g02400	8.3513	8.3421	9.0041	9.5434
Afu2g02410	6.5896	6.8685	6.325	7.4322
Afu2g02420	11.393	11.5637	8.9706	10.3272
Afu2g02430	10.318	11.7269	10.202	12.4447
Afu2g02440	22.8475	25.0489	17.4819	19.8059
Afu2g02450	6.463	5.9237	5.4535	6.0575
Afu2g02460	1.9621	1.8048	2.2587	1.78
Afu2g02470	15.8626	16.6384	13.6477	14.7691
Afu2g02480	3.7362	3.787	6.1668	4.9267
Afu2g02485	3.7324	3.2967	3.4788	2.5855
Afu2g02490	2.4509	2.1222	2.7073	2.1117
Afu2g02500	2.889	2.3105	2.3523	1.5309
Afu2g02510	6.721	6.7514	5.5006	6.0323
Afu2g02520	7.9041	8.7759	6.0878	7.1625
Afu2g02530	33.6788	33.8039	30.1907	29.1399
Afu2g02540	8.1616	8.1915	7.7019	8.8739
Afu2g02550	6.3569	6.5079	6.8279	6.8983
Afu2g02560	11.4722	10.642	9.4417	10.0156
Afu2g02570	5.3992	5.5401	6.8307	6.5583
Afu2g02580	5.7686	5.7939	5.8015	5.3723
Afu2g02590	11.3113	11.1079	10.2337	10.6529
Afu2g02600	6.5587	6.4258	7.0509	7.1582
Afu2g02610	6.3932	6.3402	6.6161	6.9779
Afu2g02620	3.2357	3.2725	3.5873	3.3382
Afu2g02630	9.6774	4.8719	7.7438	5.2672
Afu2g02640	3.0344	2.9308	2.5928	2.4719
Afu2g02650	2.776	2.3924	2.5283	2.0492
Afu2g02660	3.6511	3.2144	3.1631	3.4668
Afu2g02670	8.4446	8.4392	9.4468	10.6584
Afu2g02680	8.0718	8.5208	7.8459	8.8552
Afu2g02690	6.7864	6.2477	5.8921	6.3806
Afu2g02700	14.3985	16.2786	19.6668	20.54
Afu2g02710	9.5614	9.3796	11.4441	13.5237
Afu2g02720	5.9869	5.5847	5.5192	5.9998
Afu2g02730	21.0626	25.4584	18.886	18.9616
Afu2g02740	10.0647	12.5724	12.0434	12.5506
Afu2g02750	7.2354	7.7897	8.2387	7.4149
Afu2g02760	33.0336	31.0107	17.6965	20.3906
Afu2g02770	8.9957	8.9963	7.0433	8.0493
Afu2g02780	19.3276	17.6257	15.1171	17.19
Afu2g02810	4.1822	5.0283	4.1558	3.3055
Afu2g02820	17.5554	17.3038	16.9027	14.6472
Afu2g02830	6.4628	6.4141	6.4624	6.3909
Afu2g02840	6.5667	5.9869	5.4646	6.0003
Afu2g02850	7.2538	7.3931	6.9939	6.5693
Afu2g02860	14.2432	13.7417	11.1046	12.0814
Afu2g02870	6.3734	6.9542	7.8169	8.6548
Afu2g02880	6.5293	6.0376	5.2701	5.342
Afu2g02890	7.3558	7.2984	7.8793	8.0603
Afu2g02910	6.8972	6.7927	5.4105	5.8255
Afu2g02920	5.9938	5.2021	5.3858	5.2789
Afu2g02930	6.761	6.8038	5.7154	6.9074
Afu2g02950	6.7963	6.6126	9.0548	6.5907
Afu2g02940	5.4429	5.6859	9.7829	6.7567
Afu2g02960	5.5974	4.9747	5.4375	5.3937
Afu2g02970	3.3967	3.4928	3.4468	2.5509
Afu2g02980	7.965	7.1293	7.2392	7.1933
Afu2g02990	12.5857	11.3488	5.983	7.4557
Afu2g03000	9.4687	10.4114	9.6953	12.4161
Afu2g03010	27.6394	31.2163	31.3981	33.4084
Afu2g03020	4.415	3.8815	4.7994	4.3959
Afu2g03030	8.5058	7.5984	7.2109	8.2078
Afu2g03040	34.5007	34.9931	37.9632	45.9237
Afu2g03050	3.4536	3.4	2.7767	3.0361
Afu2g03060	7.0909	6.0714	6.1986	6.2395
Afu2g03070	6.5254	6.1278	6.1586	6.3731
Afu2g03080	6.016	5.5192	5.3605	4.906
Afu2g03090	11.7219	10.8428	9.5441	10.0922
Afu2g03100	7.0179	7.1235	9.6979	8.9044
Afu2g03110	7.4839	8.2907	6.4371	6.3837
Afu2g03120	30.8342	30.1192	23.5563	26.2962
Afu2g03130	3.1103	2.5172	2.2529	2.2259
Afu2g03140	5.7218	6.738	9.6128	7.0424
Afu2g03150	7.2869	6.6746	5.9721	6.8796
Afu2g03155	6.5186	8.0576	8.4226	9.3113
Afu2g03160	5.3032	6.4809	7.7861	8.1009
Afu2g03170	5.3235	5.4002	5.6763	4.9308
Afu2g03180	2.9073	2.611	2.0749	2.1727
Afu2g03190	5.3786	4.48	3.7473	4.0329
Afu2g03200	4.9863	4.8373	5.3005	5.116
Afu2g03210	11.2489	11.2693	12.9297	12.1151
Afu2g03220	14.4984	14.524	16.8283	15.4216
Afu2g03230	4.8162	4.5215	3.3797	2.8875
Afu2g03240	5.8257	5.5999	5.7664	5.5758
Afu2g03250	3.5706	4.57	2.7046	3.9202
Afu2g03260	9.7158	11.0203	10.882	12.3667
Afu2g03270	4.6015	4.9144	3.9913	3.8065
Afu2g03280	14.8416	15.9179	15.5354	16.2576
Afu2g03290	25.6867	26.184	21.6027	23.9694
Afu2g03300	25.2402	36.3187	44.6033	42.4747
Afu2g03310	7.0857	7.8848	6.5005	7.8222
Afu2g03320	9.3092	10.3661	11.6374	10.4531
Afu2g03330	8.4524	7.3521	6.9208	8.5527
Afu2g03340	12.2453	11.0388	12.7049	13.2159
Afu2g03350	6.8171	7.1355	6.6445	6.3393
Afu2g03360	10.19	8.9907	7.4905	7.9086
Afu2g03370	6.1947	6.3416	7.7146	7.4514
Afu2g03380	42.1586	40.3295	39.3945	49.8519
Afu2g03390	8.7432	7.4691	8.0072	8.6903
Afu2g03400	10.4379	9.6537	9.9763	9.866
Afu2g03410	17.1566	16.014	17.9281	20.2745
Afu2g03420	9.1176	8.4529	8.7958	10.0881
Afu2g03430	3.4188	3.4847	3.6509	3.5378
Afu2g03440	4.8168	3.9129	3.5495	3.655
Afu2g03450	5.6608	5.3885	4.6174	4.9882
Afu2g03460	10.4834	8.9604	9.0926	9.501
Afu2g03470	9.6804	11.6929	11.5848	11.0709
Afu2g03480	11.3142	10.99	7.6932	8.7123
Afu2g03490	10.822	10.7778	12.5723	11.2337
Afu2g03500	7.4426	7.7347	10.3601	10.4983
Afu2g03510	4.0169	3.4643	5.2601	3.8726
Afu2g03520	4.1699	3.4352	2.9713	3.7759
Afu2g03540	4.458	3.4483	3.2803	3.5523
Afu2g03560	15.44	14.2157	11.496	13.24
Afu2g03570	5.6334	5.2027	6.8677	6.6768
Afu2g03580	8.8116	10.038	9.0236	10.5
Afu2g03590	41.4852	45.2877	50.5662	58.1713
Afu2g03600	7.5073	6.4743	6.4286	7.3503
Afu2g03610	33.5542	34.8665	37.8135	45.0471
Afu2g03620	5.1966	5.2513	6.5727	6.4807
Afu2g03630	5.4744	6.8838	6.0541	5.5614
Afu2g03640	6.3563	6.1362	4.7435	5.0286
Afu2g03650	9.7936	9.7305	8.4243	9.2387
Afu2g03670	4.0326	4.0838	5.0999	5.2833
Afu2g03680	11.9268	13.7659	9.5964	8.8849
[truncated: 7,843 more rows]

## Sheet: GENES
S8 Table: genes with differential RNAP II level
Af293-GG_high	Af293-ATCC_high
Afu1g00930	Afu1g01175
Afu1g02510	Afu1g02820
Afu1g03610	Afu1g03660
Afu1g04430	Afu1g13530
Afu1g04575	Afu1g13550
Afu1g04750	Afu1g17370
Afu1g05550	Afu2g01590
Afu1g06020	Afu2g02080
Afu1g09030	Afu2g02390
Afu1g10570	Afu2g08810
Afu1g10580	Afu2g10020
Afu1g11220	Afu2g14330
Afu1g11740	Afu2g15110
Afu1g13400	Afu2g15810
Afu1g14810	Afu3g07710
Afu1g14930	Afu3g08990
Afu1g15180	Afu3g12900
Afu1g16250	Afu3g13190
Afu1g16590	Afu3g13755
Afu1g17250	Afu4g02805
Afu1g17260	Afu4g05900
Afu2g00720	Afu4g08810
Afu2g00967	Afu4g08960
Afu2g02760	Afu4g13480
Afu2g02990	Afu4g14230
Afu2g03680	Afu4g14240
Afu2g03860	Afu4g14300
Afu2g03990	Afu5g02500
Afu2g04350	Afu5g02790
Afu2g06150	Afu5g03760
Afu2g07690	Afu5g04010
Afu2g07900	Afu5g05705
Afu2g08000	Afu5g06830
Afu2g08020	Afu5g08580
Afu2g08820	Afu5g09180
Afu2g09220	Afu5g10010
Afu2g09680	Afu5g10020
Afu2g09700	Afu5g11480
Afu2g09940	Afu5g11985
Afu2g10520	Afu5g14210
Afu2g11270	Afu5g14650
Afu2g11790	Afu5g14800
Afu2g13260	Afu6g00510
Afu2g13500	Afu6g01820
Afu2g14490	Afu6g03050
Afu2g14750	Afu6g03210
Afu2g15200	Afu6g04030
Afu2g15290	Afu6g05310
Afu2g17540	Afu6g13510
Afu2g17550	Afu6g14370
Afu3g00500	Afu7g01490
Afu3g00800	Afu7g01900
Afu3g01200	Afu7g05710
Afu3g02270	Afu8g00840
Afu3g02830	Afu8g01530
Afu3g03260	Afu8g05165
Afu3g06020
Afu3g07340
Afu3g07860
Afu3g07870
Afu3g07890
Afu3g07900
Afu3g07910
Afu3g08110
Afu3g08210
Afu3g08250
Afu3g08610
Afu3g09670
Afu3g11070
Afu3g11250
Afu3g12190
Afu3g12200
Afu3g12230
Afu3g12270
Afu3g12520
Afu3g13110
Afu3g13210
Afu3g13880
Afu3g14540
Afu4g00485
Afu4g01290
Afu4g03010
Afu4g03325
Afu4g03330
Afu4g03410
Afu4g03490
Afu4g03595
Afu4g06880
Afu4g07280
Afu4g08370
Afu4g08380
Afu4g08390
Afu4g08600
Afu4g08710
Afu4g09110
Afu4g09250
Afu4g09290
Afu4g09310
Afu4g09700
Afu4g09710
Afu4g10080
Afu4g10090
Afu4g10110
Afu4g10150
Afu4g10160
Afu4g10330
Afu4g10340
Afu4g11130
Afu4g11310
Afu4g11320
Afu4g12700
Afu4g12710
Afu4g13510
Afu4g13600
Afu4g13630
Afu4g14790
Afu5g01750
Afu5g01920
Afu5g01930
Afu5g02770
Afu5g03010
Afu5g03060
Afu5g03540
Afu5g04135
Afu5g06030
Afu5g06240
Afu5g06680
Afu5g07310
Afu5g07980
Afu5g08180
Afu5g08640
Afu5g08800
Afu5g08810
Afu5g08900
Afu5g09330
Afu5g09600
Afu5g10950
Afu5g11260
Afu5g12520
Afu5g12690
Afu5g12860
Afu5g13180
Afu5g13650
Afu5g13740
Afu5g13750
Afu5g14680
Afu5g14865
Afu5g14930
Afu6g00680
Afu6g00690
Afu6g01870
Afu6g02220
Afu6g03400
Afu6g03420
Afu6g03530
Afu6g03540
Afu6g03880
Afu6g07000
Afu6g07020
Afu6g07260
Afu6g07370
Afu6g07720
Afu6g07855
Afu6g08100
Afu6g08540
Afu6g11110
Afu6g11850
Afu6g12220
Afu6g13346
Afu6g13350
Afu6g13490
Afu6g13630
Afu6g13920
Afu6g13945
Afu6g13950
Afu6g13980
Afu6g14470
Afu7g00990
Afu7g01000
Afu7g01010
Afu7g01700
Afu7g01930
Afu7g03900
Afu7g05130
Afu7g06380
Afu7g06390
Afu7g06660
Afu7g08600
Afu8g00410
Afu8g00780
Afu8g01690
Afu8g02200
Afu8g04890
Afu8g05460
Afu8g05590
Afu8g05985
Afu8g06030
