# Supplementary material for: Chromatin profiling reveals heterogeneity in clinical isolates of the human pathogen Aspergillus fumigatus
Source: PLoS Genet. 2022 Jan 10;18(1):e1010001. doi: 10.1371/journal.pgen.1010001 (PMC8782537; doi:10.1371/journal.pgen.1010001)
Supplement: S9 Table — (XLSX) [file pgen.1010001.s018.xlsx]

## Sheet: up
S9 Table: Enriched Gene Ontology pathways for differential expressed genes
GO from FungiDB												GO from AspGD
ID	Name	Bgd count	Result count	Result gene list	Pct of bgd	Fold enrichment	Odds ratio	P-value	Benjamini	Bonferroni		GOID	GO term	Frequency	Gene(s)
GO:0106218	galactosaminogalactan biosynthetic process	5	5	Afu3g07860,Afu3g07870,Afu3g07890,Afu3g07900,Afu3g07910,	100	49.89	inf	3.07774e-09	2.48682e-06	2.48682e-06		8150	biological_process	110 out of 197 genes, 55.8%	Afu2g09940 Afu3g03260 Afu5g12860 Afu1g02510 Afu6g07370 Afu5g13750 Afu6g03420 Afu5g08810 Afu1g09030 Afu8g01690 Afu1g13400 Afu7g08600 Afu6g08100 Afu5g07310 Afu7g06660 Afu2g09220 cipC Afu2g02990 Afu4g08370 Afu3g08210 Afu8g00780 Afu1g04430 Afu1g06020 Afu5g08180 Afu1g11740 ptcD Afu2g03990 Afu4g03325 Afu4g03010 Afu4g12700 Afu4g11320 Afu1g15180 Afu3g01200 Afu1g14930 Afu5g07980 Afu3g12230 Afu6g03400 Afu5…
GO:0072593	reactive oxygen species metabolic process	29	8	Afu2g09680,Afu2g09700,Afu3g02270,Afu3g12270,Afu4g03410,Afu4g09110,Afu4g11310,Afu6g13350,	27.6	13.76	19.37	6.76433e-08	2.73279e-05	5.46558e-05		50789	regulation of biological process	27 out of 197 genes, 13.7%	esdC htfA stuA Afu4g10160 Afu8g05460 medA Afu4g06880 Afu6g08540 Afu5g04135 rosA brlA Afu2g07690 sreA Afu6g11110 Afu4g00485 Afu5g12520 dspD Afu5g08800 pdiA adh1 Afu6g13350 Afu3g09670 Afu7g01000 Afu3g12270 ace2 Afu1g10580 fhpA
GO:0044262	cellular carbohydrate metabolic process	208	17	Afu1g10570,Afu1g16250,Afu2g11270,Afu3g07860,Afu3g07870,Afu3g07890,Afu3g07900,Afu3g07910,Afu4g10150,Afu4g10160,Afu4g11310,Afu4g13510,Afu5g08900,Afu5g12690,Afu6g03540,Afu7g06380,Afu7g06390,	8.2	4.08	4.67	8.7297e-07	0.000178174	0.00070536		32502	developmental process	22 out of 197 genes, 11.2%	Afu6g13346 esdC stuA Afu7g03900 Afu8g05460 pcl1 medA Afu4g06880 Afu2g09680 Afu6g07020 rosA brlA Afu2g07690 rodB Afu5g12520 Afu1g14810 Afu5g08800 cat1 Afu6g13350 ayg1 ace2 fhpA
GO:0016051	carbohydrate biosynthetic process	68	10	Afu1g10570,Afu2g11270,Afu3g07860,Afu3g07870,Afu3g07890,Afu3g07900,Afu3g07910,Afu4g10160,Afu4g11310,Afu6g07720,	14.7	7.34	8.83	8.82051e-07	0.000178174	0.000712697		5975	carbohydrate metabolic process	15 out of 197 genes, 7.6%	Afu1g16250 Afu4g10150 Afu4g10160 Afu5g12690 acuE fbp1 Afu2g14750 Afu5g08900 Afu1g10570 Afu7g06380 Afu7g06390 ags2 acuD acuF uge3
GO:0034637	cellular carbohydrate biosynthetic process	57	9	Afu1g10570,Afu2g11270,Afu3g07860,Afu3g07870,Afu3g07890,Afu3g07900,Afu3g07910,Afu4g10160,Afu4g11310,	15.8	7.88	9.56	1.70449e-06	0.000275445	0.00137723		30436	asexual sporulation	15 out of 197 genes, 7.6%	esdC stuA Afu8g05460 pcl1 medA Afu4g06880 Afu2g09680 rosA brlA rodB Afu5g12520 Afu1g14810 cat1 Afu6g13350 ace2
GO:0051278	fungal-type cell wall polysaccharide biosynthetic process	22	6	Afu2g11270,Afu3g07860,Afu3g07870,Afu3g07890,Afu3g07900,Afu3g07910,	27.3	13.61	18.88	3.43198e-06	0.000427018	0.00277304		42221	response to chemical	14 out of 197 genes, 7.1%	Afu6g13490 ccp1 Afu1g03610 Afu2g09700 Afu1g10570 Afu2g07690 Afu1g14810 ags2 pdiA cat1 Afu7g01000 Afu3g12270 fhpA zrfB
GO:0043937	regulation of sporulation	82	10	Afu1g16590,Afu2g07900,Afu2g13260,Afu3g11250,Afu4g03410,Afu4g06880,Afu5g04135,Afu5g12520,Afu7g01930,Afu8g00780,	12.2	6.08	7.1	5.08753e-06	0.000427018	0.00411073		6950	response to stress	14 out of 197 genes, 7.1%	Afu6g13490 ccp1 fbp1 Afu2g09700 Afu1g10570 sreA Afu7g06380 Afu1g14810 Afu5g08800 pdiA cat1 Afu3g12270 Afu8g04890 fhpA
GO:0030436	asexual sporulation	188	15	Afu1g04750,Afu1g14810,Afu1g16590,Afu1g17250,Afu2g07900,Afu2g09680,Afu2g13260,Afu3g02270,Afu3g11250,Afu4g06880,Afu4g09710,Afu5g12520,Afu6g13350,Afu7g01930,Afu8g05460,	8	3.98	4.51	5.30038e-06	0.000427018	0.00428271		6810	transport	9 out of 197 genes, 4.6%	Afu8g02200 Afu1g03610 Afu2g09700 Afu6g02220 Afu6g07260 Afu7g06390 optC fhpA zrfB
GO:0048856	anatomical structure development	375	22	Afu1g14810,Afu1g16590,Afu1g17250,Afu2g07690,Afu2g07900,Afu2g09680,Afu2g13260,Afu2g17550,Afu3g02270,Afu3g11250,Afu4g03410,Afu4g06880,Afu4g09710,Afu5g08800,Afu5g12520,Afu6g07020,Afu6g11110,Afu6g13346,Afu6g13350,Afu7g01930,Afu7g03900,Afu8g05460,	5.9	2.93	3.3	5.80407e-06	0.000427018	0.00468969		7049	cell cycle	9 out of 197 genes, 4.6%	esdC stuA Afu8g05460 rosA Afu2g07690 Afu5g12520 Afu1g14810 ags2 fhpA
GO:0070592	cell wall polysaccharide biosynthetic process	24	6	Afu2g11270,Afu3g07860,Afu3g07870,Afu3g07890,Afu3g07900,Afu3g07910,	25	12.47	16.78	5.98727e-06	0.000427018	0.00483771		30447	filamentous growth	8 out of 197 genes, 4.1%	stuA Afu8g05460 Afu2g09680 rosA Afu7g06380 Afu1g14810 Afu5g08800 Afu6g13350
GO:0048646	anatomical structure formation involved in morphogenesis	215	16	Afu1g14810,Afu1g16590,Afu1g17250,Afu2g07900,Afu3g11250,Afu4g03410,Afu4g06880,Afu4g09710,Afu5g08800,Afu5g12520,Afu6g07020,Afu6g13346,Afu6g13350,Afu7g01930,Afu7g03900,Afu8g05460,	7.4	3.71	4.19	6.2807e-06	0.000427018	0.00507481		6464	cellular protein modification process	8 out of 197 genes, 4.1%	Afu5g01750 Afu3g13210 Afu4g10330 Afu2g07690 Afu1g14810 dspD pdiA cat1
GO:0045595	regulation of cell differentiation	84	10	Afu1g16590,Afu2g07900,Afu2g13260,Afu3g11250,Afu4g03410,Afu4g06880,Afu5g04135,Afu5g12520,Afu7g01930,Afu8g00780,	11.9	5.94	6.91	6.34185e-06	0.000427018	0.00512421		19748	secondary metabolic process	7 out of 197 genes, 3.6%	Afu6g00680 metAP brlA abr1 ayg1 cyp5081B1 fhpA
GO:0009653	anatomical structure morphogenesis	247	17	Afu1g14810,Afu1g16590,Afu1g17250,Afu2g07690,Afu2g07900,Afu3g11250,Afu4g03410,Afu4g06880,Afu4g09710,Afu5g08800,Afu5g12520,Afu6g07020,Afu6g13346,Afu6g13350,Afu7g01930,Afu7g03900,Afu8g05460,	6.9	3.43	3.86	9.10066e-06	0.000565641	0.00735333		34293	sexual sporulation	7 out of 197 genes, 3.6%	esdC stuA Afu8g05460 rosA Afu5g12520 Afu1g14810 fhpA
GO:0071966	fungal-type cell wall polysaccharide metabolic process	28	6	Afu2g11270,Afu3g07860,Afu3g07870,Afu3g07890,Afu3g07900,Afu3g07910,	21.4	10.69	13.72	1.56746e-05	0.000863349	0.0126651		6520	cellular amino acid metabolic process	6 out of 197 genes, 3.0%	Afu6g13490 gatA alcC adh1 Afu6g03530 Afu7g01000
GO:0019954	asexual reproduction	206	15	Afu1g04750,Afu1g14810,Afu1g16590,Afu1g17250,Afu2g07900,Afu2g09680,Afu2g13260,Afu3g02270,Afu3g11250,Afu4g06880,Afu4g09710,Afu5g12520,Afu6g13350,Afu7g01930,Afu8g05460,	7.3	3.63	4.07	1.60275e-05	0.000863349	0.0129502		19725	cellular homeostasis	5 out of 197 genes, 2.5%	Afu2g09700 sreA pdiA cat1 Afu3g12270
GO:0034305	regulation of asexual sporulation	59	8	Afu1g16590,Afu2g07900,Afu2g13260,Afu3g11250,Afu4g06880,Afu5g12520,Afu7g01930,Afu8g00780,	13.6	6.76	7.95	2.08788e-05	0.00105438	0.0168701		6629	lipid metabolic process	4 out of 197 genes, 2.0%	Afu3g13880 acuE cat1 acuD
GO:0032502	developmental process	440	23	Afu1g04750,Afu1g14810,Afu1g16590,Afu1g17250,Afu2g07690,Afu2g07900,Afu2g09680,Afu2g13260,Afu2g17550,Afu3g02270,Afu3g11250,Afu4g03410,Afu4g06880,Afu4g09710,Afu5g08800,Afu5g12520,Afu6g07020,Afu6g11110,Afu6g13346,Afu6g13350,Afu7g01930,Afu7g03900,Afu8g05460,	5.2	2.61	2.92	2.31102e-05	0.00106305	0.018673		9405	pathogenesis	4 out of 197 genes, 2.0%	medA Afu1g10570 Afu2g07690 acuD
GO:1903664	regulation of asexual reproduction	60	8	Afu1g16590,Afu2g07900,Afu2g13260,Afu3g11250,Afu4g06880,Afu5g12520,Afu7g01930,Afu8g00780,	13.3	6.65	7.8	2.36818e-05	0.00106305	0.0191349		9404	toxin metabolic process	3 out of 197 genes, 1.5%	Afu6g00680 brlA fhpA
GO:0000768	syncytium formation by plasma membrane fusion	31	6	Afu4g09710,Afu5g08800,Afu6g07020,Afu6g13346,Afu6g13350,Afu7g03900,	19.4	9.66	12.07	2.91368e-05	0.00115121	0.0235425		910	cytokinesis	2 out of 197 genes, 1.0%	Afu1g14810 ags2
GO:0006949	syncytium formation	31	6	Afu4g09710,Afu5g08800,Afu6g07020,Afu6g13346,Afu6g13350,Afu7g03900,	19.4	9.66	12.07	2.91368e-05	0.00115121	0.0235425		30163	protein catabolic process	2 out of 197 genes, 1.0%	Afu5g01750 pdiA
GO:0006067	ethanol metabolic process	10	4	Afu3g11070,Afu5g06240,Afu7g01000,Afu7g01010,	40	19.96	33.25	2.99202e-05	0.00115121	0.0241755		16070	RNA metabolic process	2 out of 197 genes, 1.0%	Afu4g10160 rosA
GO:0050793	regulation of developmental process	149	12	Afu1g16590,Afu2g02760,Afu2g07900,Afu2g13260,Afu3g11250,Afu4g03410,Afu4g06880,Afu5g04135,Afu5g12520,Afu6g13350,Afu7g01930,Afu8g00780,	8.1	4.02	4.5	4.32943e-05	0.00159008	0.0349818		7155	cell adhesion	2 out of 197 genes, 1.0%	medA Afu1g10570
GO:0051094	positive regulation of developmental process	51	7	Afu1g16590,Afu2g07900,Afu2g13260,Afu3g11250,Afu4g06880,Afu6g13350,Afu7g01930,	13.7	6.85	8.03	6.41035e-05	0.00225198	0.0517956		6351	transcription, DNA-templated	2 out of 197 genes, 1.0%	Afu4g10160 rosA
GO:0070589	cellular component macromolecule biosynthetic process	37	6	Afu2g11270,Afu3g07860,Afu3g07870,Afu3g07890,Afu3g07900,Afu3g07910,	16.2	8.09	9.73	8.32382e-05	0.00269026	0.0672565		6457	protein folding	1 out of 197 genes, 0.5%	pdiA
GO:0044038	cell wall macromolecule biosynthetic process	37	6	Afu2g11270,Afu3g07860,Afu3g07870,Afu3g07890,Afu3g07900,Afu3g07910,	16.2	8.09	9.73	8.32382e-05	0.00269026	0.0672565
GO:0033692	cellular polysaccharide biosynthetic process	38	6	Afu2g11270,Afu3g07860,Afu3g07870,Afu3g07890,Afu3g07900,Afu3g07910,	15.8	7.88	9.42	9.72123e-05	0.00290917	0.0785476
GO:0075306	regulation of conidium formation	38	6	Afu1g16590,Afu2g07900,Afu2g13260,Afu5g12520,Afu7g01930,Afu8g00780,	15.8	7.88	9.42	9.72123e-05	0.00290917	0.0785476
GO:0043938	positive regulation of sporulation	39	6	Afu1g16590,Afu2g07900,Afu2g13260,Afu3g11250,Afu4g06880,Afu7g01930,	15.4	7.68	9.14	0.00011299	0.00326056	0.0912957
GO:0043934	sporulation	275	16	Afu1g04750,Afu1g14810,Afu1g16590,Afu1g17250,Afu2g07900,Afu2g09680,Afu2g13260,Afu3g02270,Afu3g11250,Afu4g03410,Afu4g06880,Afu4g09710,Afu5g12520,Afu6g13350,Afu7g01930,Afu8g05460,	5.8	2.9	3.2	0.000127475	0.00344742	0.103
GO:0045597	positive regulation of cell differentiation	40	6	Afu1g16590,Afu2g07900,Afu2g13260,Afu3g11250,Afu4g06880,Afu7g01930,	15	7.48	8.87	0.000130734	0.00344742	0.105633
GO:0042173	regulation of sporulation resulting in formation of a cellular spore	57	7	Afu1g16590,Afu2g07900,Afu3g11250,Afu4g03410,Afu4g06880,Afu5g04135,Afu7g01930,	12.3	6.13	7.06	0.000132265	0.00344742	0.10687
GO:0000271	polysaccharide biosynthetic process	41	6	Afu2g11270,Afu3g07860,Afu3g07870,Afu3g07890,Afu3g07900,Afu3g07910,	14.6	7.3	8.61	0.000150618	0.00380311	0.121699
GO:1903666	positive regulation of asexual reproduction	27	5	Afu1g16590,Afu2g07900,Afu2g13260,Afu3g11250,Afu4g06880,	18.5	9.24	11.37	0.000173389	0.00424539	0.140098
GO:0045881	positive regulation of sporulation resulting in formation of a cellular spore	30	5	Afu1g16590,Afu2g07900,Afu3g11250,Afu4g06880,Afu7g01930,	16.7	8.31	10.01	0.00029149	0.00692718	0.235524
GO:0043945	positive regulation of asexual sporulation resulting in formation of a cellular spore	17	4	Afu1g16590,Afu2g07900,Afu3g11250,Afu4g06880,	23.5	11.74	15.33	0.000303684	0.00701075	0.245376
GO:0003006	developmental process involved in reproduction	270	15	Afu1g14810,Afu1g16590,Afu1g17250,Afu2g07900,Afu2g09680,Afu2g17550,Afu3g11250,Afu4g03410,Afu4g09710,Afu5g08800,Afu5g12520,Afu6g11110,Afu6g13350,Afu7g01930,Afu8g05460,	5.6	2.77	3.03	0.000341918	0.00767416	0.27627
GO:0060284	regulation of cell development	48	6	Afu1g16590,Afu2g07900,Afu2g13260,Afu5g12520,Afu7g01930,Afu8g00780,	12.5	6.24	7.17	0.000365913	0.00787887	0.295657
GO:0006068	ethanol catabolic process	2	2	Afu5g06240,Afu7g01010,	100	49.89	inf	0.000399794	0.00787887	0.323033
GO:0042554	superoxide anion generation	2	2	Afu2g09680,Afu6g13350,	100	49.89	inf	0.000399794	0.00787887	0.323033
GO:0034310	primary alcohol catabolic process	2	2	Afu5g06240,Afu7g01010,	100	49.89	inf	0.000399794	0.00787887	0.323033
GO:0005982	starch metabolic process	2	2	Afu4g10150,Afu4g10160,	100	49.89	inf	0.000399794	0.00787887	0.323033
GO:0000003	reproduction	477	21	Afu1g04750,Afu1g14810,Afu1g16590,Afu1g17250,Afu2g07690,Afu2g07900,Afu2g09680,Afu2g13260,Afu2g17550,Afu3g02270,Afu3g11250,Afu4g03410,Afu4g06880,Afu4g09710,Afu5g08800,Afu5g12520,Afu6g11110,Afu6g13350,Afu7g01930,Afu8g05460,Afu8g06030,	4.4	2.2	2.4	0.000571042	0.0109858	0.461402
GO:0006567	threonine catabolic process	9	3	Afu5g06240,Afu7g01000,Afu7g01010,	33.3	16.63	24.81	0.000609518	0.0113661	0.49249
GO:0042546	cell wall biogenesis	95	8	Afu1g17250,Afu2g11270,Afu3g07860,Afu3g07870,Afu3g07890,Afu3g07900,Afu3g07910,Afu3g11250,	8.4	4.2	4.64	0.000618944	0.0113661	0.500106
GO:0015976	carbon utilization	21	4	Afu4g11310,Afu4g13510,Afu6g03540,Afu6g07720,	19	9.5	11.72	0.000717183	0.0125975	0.579484
GO:0034308	primary alcohol metabolic process	21	4	Afu3g11070,Afu5g06240,Afu7g01000,Afu7g01010,	19	9.5	11.72	0.000717183	0.0125975	0.579484
GO:0000023	maltose metabolic process	10	3	Afu4g10150,Afu7g06380,Afu7g06390,	30	14.97	21.26	0.000857916	0.0144416	0.693196
GO:0042438	melanin biosynthetic process	10	3	Afu1g16590,Afu2g17540,Afu2g17550,	30	14.97	21.26	0.000857916	0.0144416	0.693196
GO:0061794	conidium development	128	9	Afu1g14810,Afu1g16590,Afu2g07900,Afu2g13260,Afu3g02270,Afu4g09710,Afu5g12520,Afu7g01930,Afu8g05460,	7	3.51	3.83	0.00106339	0.0170764	0.859215
GO:0048315	conidium formation	128	9	Afu1g14810,Afu1g16590,Afu2g07900,Afu2g13260,Afu3g02270,Afu4g09710,Afu5g12520,Afu7g01930,Afu8g05460,	7	3.51	3.83	0.00106339	0.0170764	0.859215
GO:0140253	cell-cell fusion	80	7	Afu4g09710,Afu5g08800,Afu6g07020,Afu6g13346,Afu6g13350,Afu7g03900,Afu8g06030,	8.8	4.37	4.82	0.00107866	0.0170764	0.871554
GO:0006582	melanin metabolic process	11	3	Afu1g16590,Afu2g17540,Afu2g17550,	27.3	13.61	18.6	0.00116228	0.0170764	0.939122
GO:0009068	aspartate family amino acid catabolic process	11	3	Afu5g06240,Afu7g01000,Afu7g01010,	27.3	13.61	18.6	0.00116228	0.0170764	0.939122
GO:0006801	superoxide metabolic process	11	3	Afu2g09680,Afu2g09700,Afu6g13350,	27.3	13.61	18.6	0.00116228	0.0170764	0.939122
GO:0019655	glycolytic fermentation to ethanol	3	2	Afu3g11070,Afu5g06240,	66.7	33.26	98.77	0.00118351	0.0170764	0.956279
GO:0043458	ethanol biosynthetic process involved in glucose fermentation to ethanol	3	2	Afu3g11070,Afu5g06240,	66.7	33.26	98.77	0.00118351	0.0170764	0.956279
GO:0061458	reproductive system development	164	10	Afu1g14810,Afu1g16590,Afu2g07900,Afu2g09680,Afu2g17550,Afu4g09710,Afu5g08800,Afu6g11110,Afu6g13350,Afu8g05460,	6.1	3.04	3.29	0.00168697	0.0223454	1
GO:0048731	system development	164	10	Afu1g14810,Afu1g16590,Afu2g07900,Afu2g09680,Afu2g17550,Afu4g09710,Afu5g08800,Afu6g11110,Afu6g13350,Afu8g05460,	6.1	3.04	3.29	0.00168697	0.0223454	1
GO:0007275	multicellular organism development	164	10	Afu1g14810,Afu1g16590,Afu2g07900,Afu2g09680,Afu2g17550,Afu4g09710,Afu5g08800,Afu6g11110,Afu6g13350,Afu8g05460,	6.1	3.04	3.29	0.00168697	0.0223454	1
GO:0075259	spore-bearing structure development	164	10	Afu1g14810,Afu1g16590,Afu2g07900,Afu2g09680,Afu2g17550,Afu4g09710,Afu5g08800,Afu6g11110,Afu6g13350,Afu8g05460,	6.1	3.04	3.29	0.00168697	0.0223454	1
GO:0048608	reproductive structure development	164	10	Afu1g14810,Afu1g16590,Afu2g07900,Afu2g09680,Afu2g17550,Afu4g09710,Afu5g08800,Afu6g11110,Afu6g13350,Afu8g05460,	6.1	3.04	3.29	0.00168697	0.0223454	1
GO:0070787	conidiophore development	87	7	Afu1g16590,Afu2g07900,Afu2g17550,Afu4g09710,Afu5g08800,Afu6g11110,Afu8g05460,	8	4.01	4.4	0.00176418	0.0229034	1
GO:0030435	sporulation resulting in formation of a cellular spore	194	11	Afu1g14810,Afu1g16590,Afu1g17250,Afu2g07900,Afu3g11250,Afu4g03410,Afu4g06880,Afu4g09710,Afu5g12520,Afu7g01930,Afu8g05460,	5.7	2.83	3.05	0.00179708	0.0229034	1
GO:0034614	cellular response to reactive oxygen species	27	4	Afu2g09700,Afu3g02270,Afu3g12270,Afu4g09110,	14.8	7.39	8.66	0.0019145	0.0229034	1
GO:0043943	regulation of asexual sporulation resulting in formation of a cellular spore	27	4	Afu1g16590,Afu2g07900,Afu3g11250,Afu4g06880,	14.8	7.39	8.66	0.0019145	0.0229034	1
GO:0032501	multicellular organismal process	167	10	Afu1g14810,Afu1g16590,Afu2g07900,Afu2g09680,Afu2g17550,Afu4g09710,Afu5g08800,Afu6g11110,Afu6g13350,Afu8g05460,	6	2.99	3.23	0.00193032	0.0229034	1
GO:0042743	hydrogen peroxide metabolic process	13	3	Afu3g02270,Afu3g12270,Afu4g09110,	23.1	11.51	14.88	0.00195586	0.0229034	1
GO:0042744	hydrogen peroxide catabolic process	13	3	Afu3g02270,Afu3g12270,Afu4g09110,	23.1	11.51	14.88	0.00195586	0.0229034	1
GO:0075307	positive regulation of conidium formation	13	3	Afu1g16590,Afu2g07900,Afu2g13260,	23.1	11.51	14.88	0.00195586	0.0229034	1
GO:0044282	small molecule catabolic process	227	12	Afu2g10520,Afu3g07910,Afu3g13880,Afu4g13510,Afu5g06240,Afu5g06680,Afu5g08900,Afu5g12690,Afu6g03540,Afu6g13490,Afu7g01000,Afu7g01010,	5.3	2.64	2.84	0.00203825	0.0235272	1
GO:0044264	cellular polysaccharide metabolic process	115	8	Afu2g11270,Afu3g07860,Afu3g07870,Afu3g07890,Afu3g07900,Afu3g07910,Afu4g10150,Afu4g10160,	7	3.47	3.77	0.00214455	0.0241961	1
GO:0010383	cell wall polysaccharide metabolic process	67	6	Afu2g11270,Afu3g07860,Afu3g07870,Afu3g07890,Afu3g07900,Afu3g07910,	9	4.47	4.93	0.00217279	0.0241961	1
GO:0046164	alcohol catabolic process	28	4	Afu5g06240,Afu5g08900,Afu5g12690,Afu7g01010,	14.3	7.13	8.3	0.00219897	0.0241961	1
GO:0022414	reproductive process	393	17	Afu1g14810,Afu1g16590,Afu1g17250,Afu2g07690,Afu2g07900,Afu2g09680,Afu2g17550,Afu3g11250,Afu4g03410,Afu4g09710,Afu5g08800,Afu5g12520,Afu6g11110,Afu6g13350,Afu7g01930,Afu8g05460,Afu8g06030,	4.3	2.16	2.32	0.0023178	0.0241961	1
GO:0006097	glyoxylate cycle	4	2	Afu4g13510,Afu6g03540,	50	24.94	49.38	0.00233576	0.0241961	1
GO:0009448	gamma-aminobutyric acid metabolic process	4	2	Afu5g06680,Afu6g13490,	50	24.94	49.38	0.00233576	0.0241961	1
GO:0019660	glycolytic fermentation	4	2	Afu3g11070,Afu5g06240,	50	24.94	49.38	0.00233576	0.0241961	1
GO:0046487	glyoxylate metabolic process	4	2	Afu4g13510,Afu6g03540,	50	24.94	49.38	0.00233576	0.0241961	1
GO:0006083	acetate metabolic process	14	3	Afu4g13510,Afu6g03540,Afu7g01000,	21.4	10.69	13.52	0.00245275	0.0250864	1
GO:0030584	sporocarp development	118	8	Afu1g14810,Afu1g16590,Afu2g07900,Afu2g09680,Afu4g09710,Afu5g08800,Afu6g13350,Afu8g05460,	6.8	3.38	3.66	0.00252086	0.0254607	1
GO:0005975	carbohydrate metabolic process	467	19	Afu1g10570,Afu1g16250,Afu2g11270,Afu2g14750,Afu3g07860,Afu3g07870,Afu3g07890,Afu3g07900,Afu3g07910,Afu4g10150,Afu4g10160,Afu4g11310,Afu4g13510,Afu5g08900,Afu5g12690,Afu6g03540,Afu6g07720,Afu7g06380,Afu7g06390,	4.1	2.03	2.19	0.00259958	0.0259316	1
GO:0030582	reproductive fruiting body development	119	8	Afu1g14810,Afu1g16590,Afu2g07900,Afu2g09680,Afu4g09710,Afu5g08800,Afu6g13350,Afu8g05460,	6.7	3.35	3.63	0.00265717	0.0261829	1
GO:0006566	threonine metabolic process	15	3	Afu5g06240,Afu7g01000,Afu7g01010,	20	9.98	12.4	0.00302101	0.0294093	1
GO:0009272	fungal-type cell wall biogenesis	73	6	Afu2g11270,Afu3g07860,Afu3g07870,Afu3g07890,Afu3g07900,Afu3g07910,	8.2	4.1	4.48	0.00335741	0.0322951	1
GO:0006113	fermentation	5	2	Afu3g11070,Afu5g06240,	40	19.96	32.92	0.0038416	0.0352728	1
GO:0006115	ethanol biosynthetic process	5	2	Afu3g11070,Afu5g06240,	40	19.96	32.92	0.0038416	0.0352728	1
GO:0000025	maltose catabolic process	5	2	Afu4g10150,Afu7g06380,	40	19.96	32.92	0.0038416	0.0352728	1
GO:0042243	asexual spore wall assembly	5	2	Afu1g17250,Afu3g11250,	40	19.96	32.92	0.0038416	0.0352728	1
GO:0006720	isoprenoid metabolic process	53	5	Afu3g02270,Afu6g13920,Afu6g13945,Afu6g13950,Afu6g13980,	9.4	4.71	5.2	0.00404651	0.0357032	1
GO:0043939	negative regulation of sporulation	33	4	Afu4g03410,Afu5g04135,Afu7g01930,Afu8g00780,	12.1	6.05	6.86	0.00406522	0.0357032	1
GO:0000302	response to reactive oxygen species	33	4	Afu2g09700,Afu3g02270,Afu3g12270,Afu4g09110,	12.1	6.05	6.86	0.00406522	0.0357032	1
GO:0045596	negative regulation of cell differentiation	33	4	Afu4g03410,Afu5g04135,Afu7g01930,Afu8g00780,	12.1	6.05	6.86	0.00406522	0.0357032	1
GO:1901700	response to oxygen-containing compound	77	6	Afu2g06150,Afu2g09700,Afu3g02270,Afu3g12270,Afu4g09110,Afu5g03060,	7.8	3.89	4.23	0.00437838	0.0376814	1
GO:0010720	positive regulation of cell development	17	3	Afu1g16590,Afu2g07900,Afu2g13260,	17.6	8.8	10.62	0.00438373	0.0376814	1
GO:0009636	response to toxic substance	34	4	Afu1g14810,Afu2g09700,Afu3g12270,Afu4g03410,	11.8	5.87	6.63	0.00453613	0.038581	1
GO:0030154	cell differentiation	285	13	Afu1g14810,Afu1g16590,Afu1g17250,Afu2g07900,Afu2g13260,Afu3g02270,Afu3g11250,Afu4g03410,Afu4g06880,Afu4g09710,Afu5g12520,Afu7g01930,Afu8g05460,	4.6	2.28	2.43	0.00482107	0.0402012	1
GO:0022603	regulation of anatomical structure morphogenesis	104	7	Afu1g16590,Afu2g07900,Afu3g11250,Afu4g03410,Afu4g06880,Afu5g04135,Afu7g01930,	6.7	3.36	3.62	0.00482614	0.0402012	1
GO:0006081	cellular aldehyde metabolic process	18	3	Afu4g13510,Afu6g03540,Afu7g01000,	16.7	8.31	9.91	0.00518361	0.0418835	1
GO:1990748	cellular detoxification	18	3	Afu2g09700,Afu3g12270,Afu4g03410,	16.7	8.31	9.91	0.00518361	0.0418835	1
GO:0019400	alditol metabolic process	18	3	Afu1g10570,Afu5g08900,Afu5g12690,	16.7	8.31	9.91	0.00518361	0.0418835	1
GO:0016114	terpenoid biosynthetic process	36	4	Afu6g13920,Afu6g13945,Afu6g13950,Afu6g13980,	11.1	5.54	6.22	0.0055853	0.0442444	1
GO:0022610	biological adhesion	36	4	Afu1g10570,Afu2g13260,Afu3g07870,Afu7g01010,	11.1	5.54	6.22	0.0055853	0.0442444	1
GO:0098869	cellular oxidant detoxification	6	2	Afu2g09700,Afu3g12270,	33.3	16.63	24.68	0.00568652	0.0446088	1
GO:0044036	cell wall macromolecule metabolic process	83	6	Afu2g11270,Afu3g07860,Afu3g07870,Afu3g07890,Afu3g07900,Afu3g07910,	7.2	3.61	3.9	0.00631638	0.0490734	1
GO:0051093	negative regulation of developmental process	38	4	Afu4g03410,Afu5g04135,Afu7g01930,Afu8g00780,	10.5	5.25	5.85	0.00678516	0.0512374	1
GO:0006721	terpenoid metabolic process	38	4	Afu6g13920,Afu6g13945,Afu6g13950,Afu6g13980,	10.5	5.25	5.85	0.00678516	0.0512374	1
GO:0005984	disaccharide metabolic process	38	4	Afu4g10150,Afu4g11310,Afu7g06380,Afu7g06390,	10.5	5.25	5.85	0.00678516	0.0512374	1
GO:1901701	cellular response to oxygen-containing compound	60	5	Afu2g09700,Afu3g02270,Afu3g12270,Afu4g09110,Afu5g03060,	8.3	4.16	4.53	0.00688248	0.0514911	1
GO:0097237	cellular response to toxic substance	20	3	Afu2g09700,Afu3g12270,Afu4g03410,	15	7.48	8.75	0.00703201	0.0516533	1
GO:0010106	cellular response to iron ion starvation	20	3	Afu2g17540,Afu3g02270,Afu5g11260,	15	7.48	8.75	0.00703201	0.0516533	1
GO:0000909	sporocarp development involved in sexual reproduction	112	7	Afu1g14810,Afu2g07900,Afu2g09680,Afu4g09710,Afu5g08800,Afu6g13350,Afu8g05460,	6.3	3.12	3.34	0.00720299	0.0524326	1
GO:0048066	developmental pigmentation	7	2	Afu2g17540,Afu2g17550,	28.6	14.25	19.75	0.00785648	0.0552003	1
GO:0043324	pigment metabolic process involved in developmental pigmentation	7	2	Afu2g17540,Afu2g17550,	28.6	14.25	19.75	0.00785648	0.0552003	1
GO:0043474	pigment metabolic process involved in pigmentation	7	2	Afu2g17540,Afu2g17550,	28.6	14.25	19.75	0.00785648	0.0552003	1
GO:0043473	pigmentation	7	2	Afu2g17540,Afu2g17550,	28.6	14.25	19.75	0.00785648	0.0552003	1
GO:0044703	multi-organism reproductive process	240	11	Afu1g14810,Afu2g07900,Afu2g09680,Afu4g03410,Afu4g09710,Afu5g08800,Afu5g12520,Afu6g13350,Afu7g01930,Afu8g05460,Afu8g06030,	4.6	2.29	2.43	0.00892782	0.0616554	1
GO:0019953	sexual reproduction	240	11	Afu1g14810,Afu2g07900,Afu2g09680,Afu4g03410,Afu4g09710,Afu5g08800,Afu5g12520,Afu6g13350,Afu7g01930,Afu8g05460,Afu8g06030,	4.6	2.29	2.43	0.00892782	0.0616554	1
GO:0051704	multi-organism process	241	11	Afu1g14810,Afu2g07900,Afu2g09680,Afu4g03410,Afu4g09710,Afu5g08800,Afu5g12520,Afu6g13350,Afu7g01930,Afu8g05460,Afu8g06030,	4.6	2.28	2.42	0.00919526	0.0629642	1
GO:0048869	cellular developmental process	310	13	Afu1g14810,Afu1g16590,Afu1g17250,Afu2g07900,Afu2g13260,Afu3g02270,Afu3g11250,Afu4g03410,Afu4g06880,Afu4g09710,Afu5g12520,Afu7g01930,Afu8g05460,	4.2	2.09	2.22	0.0095312	0.064716	1

## Sheet: down
S9 Table: Enriched Gene Ontology pathways for differential expressed genes
GO from FungiDB												GO from AspGD
ID	Name	Bgd count	Result count	Result gene list	Pct of bgd	Fold enrichment	Odds ratio	P-value	Benjamini	Bonferroni		GOID	GO term	Frequency	Gene(s)
GO:0007009	plasma membrane organization	11	2	Afu1g17370,Afu2g01590,	18.2	31.91	40.18	0.00169708	0.260832	0.724654		8150	biological_process	35 out of 56 genes, 62.5%	conJ Afu5g10010 Afu8g01530 Afu2g10020 Afu5g11480 Afu3g07710 Afu2g02080 Afu5g10020 Afu6g05310 Afu5g09180 Afu3g13190 Afu1g13530 Afu2g02390 Afu4g08960 Afu7g05710 Afu6g14370 Afu4g14300 grg1 Afu4g13480 Afu5g14650 Afu5g02500 Afu2g14330 Afu8g00840 Afu8g05165 Afu4g14240 Afu1g13550 Afu6g13510 Afu2g15110 Afu3g13755 Afu2g08810 Afu2g15810 Afu4g08810 Afu4g05900 Afu1g03660 Afu7g01900
GO:0071934	thiamine transmembrane transport	1	1	Afu5g02790,	100	175.5	inf	0.00569801	0.260832	1		42221	response to chemical	6 out of 56 genes, 10.7%	och1 Afu5g02790 pst2 Afu5g05705 scf1 hasB
GO:0015888	thiamine transport	1	1	Afu5g02790,	100	175.5	inf	0.00569801	0.260832	1		6810	transport	6 out of 56 genes, 10.7%	ptr2 Afu6g01820 Afu5g02790 Afu4g14230 hasB nce102
GO:0140125	thiamine import across plasma membrane	1	1	Afu5g02790,	100	175.5	inf	0.00569801	0.260832	1		50789	regulation of biological process	5 out of 56 genes, 8.9%	Afu1g01175 pst2 Afu5g05705 scf1 nce102
GO:0032515	negative regulation of phosphoprotein phosphatase activity	1	1	Afu1g17370,	100	175.5	inf	0.00569801	0.260832	1		6950	response to stress	4 out of 56 genes, 7.1%	och1 pst2 Afu5g05705 scf1
GO:0035442	dipeptide transmembrane transport	1	1	Afu7g01490,	100	175.5	inf	0.00569801	0.260832	1		32502	developmental process	3 out of 56 genes, 5.4%	och1 Afu4g02805 nce102
GO:1903614	negative regulation of protein tyrosine phosphatase activity	1	1	Afu1g17370,	100	175.5	inf	0.00569801	0.260832	1		5975	carbohydrate metabolic process	2 out of 56 genes, 3.6%	chiA1 Afu5g14800
GO:1903613	regulation of protein tyrosine phosphatase activity	1	1	Afu1g17370,	100	175.5	inf	0.00569801	0.260832	1		16070	RNA metabolic process	2 out of 56 genes, 3.6%	Afu5g06830 sen2
GO:0031400	negative regulation of protein modification process	23	2	Afu1g17370,Afu2g01590,	8.7	15.26	17.2	0.00747204	0.260832	1		30447	filamentous growth	2 out of 56 genes, 3.6%	Afu6g04030 och1
GO:0045936	negative regulation of phosphate metabolic process	23	2	Afu1g17370,Afu2g01590,	8.7	15.26	17.2	0.00747204	0.260832	1		6996	organelle organization	2 out of 56 genes, 3.6%	pst2 nce102
GO:0010563	negative regulation of phosphorus metabolic process	23	2	Afu1g17370,Afu2g01590,	8.7	15.26	17.2	0.00747204	0.260832	1		30436	asexual sporulation	2 out of 56 genes, 3.6%	och1 nce102
												9405	pathogenesis	2 out of 56 genes, 3.6%	pst2 nce102
												7010	cytoskeleton organization	1 out of 56 genes, 1.8%	nce102
												30163	protein catabolic process	1 out of 56 genes, 1.8%	Afu5g05705
												6629	lipid metabolic process	1 out of 56 genes, 1.8%	Afu6g03050
												6412	translation	1 out of 56 genes, 1.8%	Afu5g11985
												19748	secondary metabolic process	1 out of 56 genes, 1.8%	hasB
												7155	cell adhesion	1 out of 56 genes, 1.8%	scf1
												7165	signal transduction	1 out of 56 genes, 1.8%	Afu5g05705
												6464	cellular protein modification process	1 out of 56 genes, 1.8%	och1
												19725	cellular homeostasis	1 out of 56 genes, 1.8%	Afu1g01175
