# Supplementary material for: Chromatin profiling reveals heterogeneity in clinical isolates of the human pathogen Aspergillus fumigatus
Source: PLoS Genet. 2022 Jan 10;18(1):e1010001. doi: 10.1371/journal.pgen.1010001 (PMC8782537; doi:10.1371/journal.pgen.1010001)
Supplement: S11 Table — (XLSX) [file pgen.1010001.s020.xlsx]

## Sheet: Sheet1
S11 Table: Antibodies used in this project
against histone	antibody	volume
h3	anti-histone H3 antibody (ab1791)	2ul
h3k9me3	Anti-Histone H3 (tri methyl K9) antibody (ab8898)	2ul
h3k4me3	Anti-Histone H3 (tri methyl K4) antibody - ChIP Grade (ab8580)	2ul
RNAP II	Anti-RNA polymerase II subunit B1 (phospho-CTD Ser-5) Antibody, clone 3E8	2ul
