# Supplementary material for: Chromatin profiling reveals heterogeneity in clinical isolates of the human pathogen Aspergillus fumigatus
Source: PLoS Genet. 2022 Jan 10;18(1):e1010001. doi: 10.1371/journal.pgen.1010001 (PMC8782537; doi:10.1371/journal.pgen.1010001)
Supplement: S12 Table — (XLSX) [file pgen.1010001.s021.xlsx]

## Sheet: Sheet1
S12 Table: Oligos used in this project
name	primers
Af_ftmC_F	TACGAATTAGCCCGCCATCT
Af_ftmC_R	TGGTACTCGCCGTCACTATC
Af_ftmD_F	TCCAGACTTTGATCCGGCTT
Af_ftmD_R	CCAACTAATCGGGTGAAGCG
Af_ftmE_F	TGGTGCTGCTGGTATTCTCA
Af_ftmE_R	CAGCCGATTGTGCAGCATAT
chr8_left1_intergenic_F	ACCTAGGCCAGCATGTATCT
chr8_left1_intergenic_R	ACCCACTCCTAGCCGTAAAG
chr8_left2_intergenic_F	AGTTGGGGTTATGTTGTTGACC
chr8_left2_intergenic_R	GCAAGCCATCTATTCCCCTC
chr8_left3_intergenic_F	GATCAGGCTTGTCACGGTTG
chr8_left3_intergenic_R	GCGGTCATAGTGGCTATCCT
tubA_F	TTCCCTCGTCTGCACTTCTT
tubA_R	GTAACGTCCATTGCGGAAGT
Af_LINE-1 F	GAGGTTCCCCTACACTGACG
Af_LINE-1 R	TGTATTGTCTCAGGCGTGCT
Afu8g06370_F	ACCCTCGCCTTGCTTCTAAT
Afu8g06370_R	TGTTGCCAAAGTTCGCTCAA
Afu8g06560_F	CTCGCATTTGGAGGGATTGG
Afu8g06560_R	AAATACCGAGCCATGTCCCA
Afu8g06430_F	ATGCAGCTCTCTTGCCTTCT
Afu8g06430_R	GTTCTTCAAGATCGCCGGAG
Afu8g06850_F	TATGGATCTCGGCACTGGTC
Afu8g06850_R	GTGTCGACCATGTTCTTCCG
