# Supplementary material for: Chromatin profiling reveals heterogeneity in clinical isolates of the human pathogen Aspergillus fumigatus
Source: PLoS Genet. 2022 Jan 10;18(1):e1010001. doi: 10.1371/journal.pgen.1010001 (PMC8782537; doi:10.1371/journal.pgen.1010001)
Supplement: S3 Data — (XLSX) [file pgen.1010001.s024.xlsx]

## Sheet: Dataset summary
S3 Data: Published Af293 and CEA17 RNAseq datasets used in this study
	Af293	CEA10
Minimal media	21	50
Minimal media with/without Doxycycline	6	-
Minimal media (wt vs mutant)	16	6
Lipo-chitooligosaccharides response	8	-
Conidia-related	9	9
Temperature response	4	4
Exposure to human airway epithelial cells	7	7
Infection Immunocompromised mouse	12	-
Oxygen saturation	-	3
Itraconazole response	-	6
Caspofungin response	-	13
Co-cultivation with Pseudomonas aeruginosa	-	9		Expermental conditions (number of Datasets)
Iron starvation	-	3			common	Af293 unique	CEA17 unique
Stationary culture	-	4			133	26	38
Total	83	114

## Sheet: Af293
S3 Data: Published Af293 RNAseq datasets used in this study
Af293_smaples	projects	expermental design condition	raw reads	mapping reads
DRR087047	DRP003453	25C conidia	4169848	4124813
DRR087048	DRP003453	37C conidia	4143457	4096221
DRR087049	DRP003453	45C conidia	4608528	4558295
DRR059461	PRJDB4747	A. fumigatus_hyphae	30501531	29745093
DRR059462	PRJDB4747	A. fumigatus_conidia	17090349	16781013
DRR059463	PRJDB4747	A. fumigatus_1h-geminated conidia	40627393	39981417
DRR075868	PRJDB5273	wt_YGMM	3612782	3576292
DRR075869	PRJDB5273	YGMM_atrR deletion mutant	3400185	3362782
DRR075870	PRJDB5273	YGMM_srbA deletion mutant	3458715	3372247
DRR075871	PRJDB5273	wt PDB	1210985	1180831
DRR101025	PRJDB6203	HS1 0 min	8162283	7849667
DRR101031	PRJDB6203	HS2 0 min	11042561	10579877
DRR101037	PRJDB6203	SS1 0 min	13643662	13224801
DRR101043	PRJDB6203	OS1 0 min	17390030	16838766
ERR236917	PRJEB1583	wt	12734280	12060636
ERR236939	PRJEB1583	wt	20500775	19768897
ERR236942	PRJEB1583	wt	21649521	20305085
SRR836437	PRJNA276127	wt	5908405	5833368
SRR836438	PRJNA276127	wt	6090523	6004646
SRR836439	PRJNA276127	wt	5910124	5830337
SRR5249265	PRJNA374516	wt control	19029201	18473548
SRR5249266	PRJNA374516	wt control	15349761	14818659
SRR5249267	PRJNA374516	wt control	14814190	14374208
SRR5691088	PRJNA390719	wt	20701159	19674381
SRR5691089	PRJNA390719	wt	22013792	20785422
SRR6154909	PRJNA399754	1_6h_AF293 exposure to human airway epithelial cells	48658711	47597951
SRR6160909	PRJNA399754	1_6h_AF293 exposure to human airway epithelial cells	41419247	40491455
SRR6160910	PRJNA399754	1_6h_AF293 exposure to human airway epithelial cells	43887201	42882184
SRR6163647	PRJNA399754	7_16h_AF293 exposure to human airway epithelial cells	48909020	2181342
SRR6163648	PRJNA399754	7_16h_AF293 exposure to human airway epithelial cells	35969295	35062868
SRR6163649	PRJNA399754	7_16h_AF293 exposure to human airway epithelial cells	35320958	33823349
SRR6163654	PRJNA399754	7_16h_AF293 exposure to human airway epithelial cells	38092326	36854325
SRR6491484	PRJNA421149	ASPERG_D6 Immunocompromised mouse infected with Aspergillus fumigatus	25289762	5786297
SRR6497828	PRJNA421149	ASPERG_D2_M2 Immunocompromised mouse infected with Aspergillus fumigatus	195016265	2184182
SRR6497832	PRJNA421149	ASPERG_D2_M3 Immunocompromised mouse infected with Aspergillus fumigatus	122583042	2856184
SRR6497836	PRJNA421149	ASPERG_D4_M1 Immunocompromised mouse infected with Aspergillus fumigatus	19238594	2397128
SRR6497838	PRJNA421149	ASPERG_D4_M1 Immunocompromised mouse infected with Aspergillus fumigatus	14216847	1691804
SRR6497840	PRJNA421149	ASPERG_D4_M2 Immunocompromised mouse infected with Aspergillus fumigatus	19063161	2453428
SRR6497841	PRJNA421149	ASPERG_D4_M2 Immunocompromised mouse infected with Aspergillus fumigatus	15722839	1933909
SRR6497845	PRJNA421149	ASPERG_D4_M3 Immunocompromised mouse infected with Aspergillus fumigatus	21749999	1080974
SRR6497846	PRJNA421149	ASPERG_D4_M3 Immunocompromised mouse infected with Aspergillus fumigatus	48748248	2218045
SRR6503046	PRJNA421149	ASPERG_D2_M1 Immunocompromised mouse infected with Aspergillus fumigatus	571823119	1829833
SRR6503048	PRJNA421149	ASPERG_D6_M1 Immunocompromised mouse infected with Aspergillus fumigatus	24044086	9026149
SRR6653380	PRJNA421149	ASPERG_D6_M2 Immunocompromised mouse infected with Aspergillus fumigatus	21580686	6484996
SRR7042052	PRJNA451030	WT	19114752	18071086
SRR7042053	PRJNA451030	WT	28899400	27281033
SRR7132512	PRJNA466069	2-day-old conidia of WT	22391333	21892006
SRR7132513	PRJNA466069	2-day-old conidia of WT	21729395	21327401
SRR7132514	PRJNA466069	2-day-old conidia of WT	19313770	18956465
SRR8314027	PRJNA509673	[delta]nopA	27783395	25710753
SRR8314028	PRJNA509673	[delta]nopA	22753184	21028492
SRR8314029	PRJNA509673	[delta]swi4	24617432	22648037
SRR8314030	PRJNA509673	[delta]swi4	21651472	20001629
SRR8314031	PRJNA509673	[delta]swi6	20122007	18717490
SRR8314032	PRJNA509673	[delta]swi6	22205523	20588960
SRR9609976	PRJNA551460	wildtype_normoxia	15485470	15181954
SRR9609977	PRJNA551460	wildtype_normoxia	16301046	15999476
SRR9609978	PRJNA551460	wildtype_normoxia	13630291	13424473
SRR9609982	PRJNA551460	Delta hrmA_normoxia	13127077	12917043
SRR9609983	PRJNA551460	Delta hrmA_normoxia	14939062	14625341
SRR9609984	PRJNA551460	Delta hrmA_normoxia	12855668	12658976
SRR10883638	PRJNA601094	wt No Doxycycline	40197522	37805769
SRR10883639	PRJNA601094	wt No Doxycycline	34061394	32300419
SRR10883640	PRJNA601094	wt No Doxycycline	30823554	29137505
SRR10883641	PRJNA601094	wt Doxycycline	27974052	26463453
SRR10883642	PRJNA601094	wt Doxycycline	50649935	47742628
SRR10883643	PRJNA601094	wt Doxycycline	53341917	50632147
SRR12104658	PRJNA642658	Control_30mpi	24532523	23973181
SRR12104659	PRJNA642658	Control_30mpi	18620057	18132211
SRR12104666	PRJNA642658	Control_120mpi	19571986	19102258
SRR12104667	PRJNA642658	Control_120mpi	15028211	14589387
SRR12104668	PRJNA642658	Control_120mpi	19854126	19304166
SRR12104669	PRJNA642658	Control_120mpi	19173667	18623382
SRR12104670	PRJNA642658	Control_30mpi	23665896	23019817
SRR12104671	PRJNA642658	Control_30mpi	17889670	17390548
SRR5878937	SRP113785	RPMI	22269034	21340415
SRR5878940	SRP113785	RPMI	29154202	28495317
SRR5878944	SRP113785	GMM	29643457	28902370
SRR5878945	SRP113785	GMM	36659798	35699311
SRR6672387	SRP132199	wt DMEM	15527660	15355302
SRR6672388	SRP132199	wt DMEM	10957403	10841254
SRR7193144	SRP148614	wt	53715088	50202121
SRR7193145	SRP148614	wt	45673582	42755040
				1080974

## Sheet: CEA17
S3 Data: Published CEA17 RNAseq datasets used in this study
CEA17_smaples	projects	expermental design condition	raw reads	mapping reads
SRR5441597	SRP103752	1% glucose minimal media	33609245	31034776
SRR5441598	SRP103752	1% glucose minimal media	31316164	29581248
SRR5441601	SRP103752	1% Ethanol minimal media	34886615	33735356
SRR5441602	SRP103752	1% Ethanol minimal media	30961492	29880935
ERR161596	ERP001670	cea17 wt AMM 16h	4769175	4653760
ERR161597	ERP001670	cea17 wt AMM 16h	7455036	7064392
ERR161599	ERP001670	cea17 wt AMM 16h	6866796	6610664
ERR236989	PRJEB1586	A1160 minus Itra 2 wt	20563464	20090504
ERR236997	PRJEB1586	A1160 minus Itra 1 wt	26431500	25273800
ERR236999	PRJEB1586	A1160 minus Itra 2 wt	23120726	22114974
ERR237007	PRJEB1586	A1160 minus Itra 3 wt	21441159	20497748
ERR237009	PRJEB1586	A1160 minus Itra 3 wt	19005502	18551270
ERR237012	PRJEB1586	A1160 minus Itra 1 wt	23289050	22739428
ERR1748847	PRJEB18479	A1160_Ctrl_R1	78256780	75682131
ERR1748848	PRJEB18479	A1160_Ctrl_R1	61856846	59858869
ERR1748849	PRJEB18479	A1160_Ctrl_R1	33857555	13698766
SRR309220	PRJNA144647	normoxia	25260577	16106143
SRR1184687	PRJNA240324	none	13724458	13058821
SRR1184688	PRJNA240324	none	18920101	18074372
SRR1184689	PRJNA240324	none	21165400	20261637
SRR1548329	PRJNA240563	wt 30 and 120 minute temporal response	35929914	34740633
SRR1548330	PRJNA240563	wt 30 and 120 minute temporal response	52315293	49762306
SRR1548331	PRJNA240563	wt 30 and 120 minute temporal response	39009154	37881789
SRR1548332	PRJNA240563	wt 30 and 120 minute temporal response	42223582	40994875
SRR1186404	PRJNA240892	0h	26733352	26241458
SRR1186405	PRJNA240892	0h	22766691	22306803
SRR1186406	PRJNA240892	0h	27725705	27143465
SRR1186419	PRJNA240892	0h	13724458	13058821
SRR1186420	PRJNA240892	0h	18920101	18074372
SRR1186421	PRJNA240892	0h	21165400	20261637
SRR1197137	PRJNA241401	timepoint 0 min, 100 % oxygen saturation	16776180	16031317
SRR1197141	PRJNA241401	timepoint 0 min, 100 % oxygen saturation	31523725	30177661
SRR1197145	PRJNA241401	timepoint 0 min, 100 % oxygen saturation	13972516	13681887
SRR1264806	PRJNA245546	akuBKU80 wt	27969825	8575548
SRR1264807	PRJNA245546	akuBKU80 wt	1857306	1566266
SRR3591493	PRJNA323497	Malt agar medium dormant conidia T0	62817731	61467149
SRR3591494	PRJNA323497	Malt agar medium dormant conidia T0	57812027	56540162
SRR3591495	PRJNA323497	Malt agar medium dormant conidia T0	70707829	68756292
SRR3591496	PRJNA323497	Swollen conidia T4h Glucose (3%) + Yeast Extract (1%) medium	55281259	54009790
SRR3591497	PRJNA323497	Swollen conidia T4h Glucose (3%) + Yeast Extract (1%) medium	52075448	50825637
SRR3591498	PRJNA323497	Swollen conidia T4h Glucose (3%) + Yeast Extract (1%) medium	62591368	60744922
SRR3591500	PRJNA323497	Swollen conidia T8h Glucose (3%) + Yeast Extract (1%) medium	55696344	54443176
SRR3591501	PRJNA323497	Swollen conidia T8h Glucose (3%) + Yeast Extract (1%) medium	63076398	61537333
SRR3591503	PRJNA323497	Swollen conidia T8h Glucose (3%) + Yeast Extract (1%) medium	55717339	54101536
SRR4000584	PRJNA336568	CEA10 WT 30	13266229	13136219
SRR4000585	PRJNA336568	CEA10 WT 30	12802272	12679370
SRR4000588	PRJNA336568	CEA10 WT 37	13010484	12881680
SRR4000589	PRJNA336568	CEA10 WT 37	13199804	13059886
SRR5419573	PRJNA381768	Wild type Iron starvation 0h	24000451	23477241
SRR5419574	PRJNA381768	Wild type Iron starvation 0h	17013001	16703364
SRR5419575	PRJNA381768	Wild type Iron starvation 0h	17008124	16637346
SRR6163670	PRJNA399754	2_6h_CEA10	45302522	43803008
SRR6163719	PRJNA399754	2_6h_CEA10	48360790	46842261
SRR6163720	PRJNA399754	2_6h_CEA10	43978250	42509376
SRR6163722	PRJNA399754	2_6h_CEA10	38535030	3398789
SRR6163776	PRJNA399754	8_16h_CEA10	28589197	27336990
SRR6163911	PRJNA399754	8_16h_CEA10	42319039	40440073
SRR6163913	PRJNA399754	2_6h_CEA10	39237025	37086836
SRR7530125	PRJNA472460	CEA17 wt	9199082	8902871
SRR7530131	PRJNA472460	CEA17_C wt	13051476	12475905
SRR7530132	PRJNA472460	CEA17_C wt	12275662	11941763
SRR7721846	PRJNA486252	KU80_untreated	19833494	19266256
SRR7721847	PRJNA486252	KU80_untreated	38610964	37722911
SRR7721849	PRJNA486252	Ku80_UNtreated	19590859	19110882
SRR9609631	PRJNA551498	A1160 pyrG+ WT	66914275	61541058
SRR9609632	PRJNA551498	A1160 pyrG+ WT	48545681	45050391
SRR9609633	PRJNA551498	A1160 pyrG+ WT	57185909	52513820
SRR11456710	PRJNA622251	CEA17_CSP2	9148173	9082306
SRR11456711	PRJNA622251	DfhdA_CT	8135400	8085774
SRR11456712	PRJNA622251	DfhdA_CT	7951621	7876080
SRR11456713	PRJNA622251	DfhdA_CT	6921983	6856916
SRR11456714	PRJNA622251	DfhdA_CT	6813950	6722643
SRR11456716	PRJNA622251	DfhdA_CT	7150280	7079492
SRR11456717	PRJNA622251	DfhdA_CT	7016121	6924911
SRR11456724	PRJNA622251	CEA17_CT	8163182	8085631
SRR11456725	PRJNA622251	CEA17_CT	7940750	7831167
SRR11456726	PRJNA622251	CEA17_CT	6616498	6505340
SRR11456727	PRJNA622251	CEA17_CT	6485146	6347012
SRR11456728	PRJNA622251	CEA17_CT	7436248	7383450
SRR11456729	PRJNA622251	CEA17_CT	7255436	7175626
SRR11777604	PRJNA631905	UNtreated wild type WT	19435677	19045019
SRR11777605	PRJNA631905	UNtreated wild type WT	19180227	18712229
SRR11802650	PRJNA633308	A1160c WT	20910697	19988535
SRR11802651	PRJNA633308	A1160c WT	24802715	23840369
SRR11802652	PRJNA633308	A1160c WT	19978461	19221277
SRR12266061	PRJNA646813	Af1160 WT	22523234	21921863
SRR12266062	PRJNA646813	Af1160 WT	21245907	20706260
SRR12266063	PRJNA646813	Af1160 WT	22922683	22296893
SRR1813906	SRP055436	72H stationary cultures in Czapek-Dox medium (Difco) in th	20275561	19993730
SRR1813907	SRP055436	72H stationary cultures in Czapek-Dox medium (Difco) in th	24740453	24394086
SRR1813949	SRP055436	72H stationary cultures in Czapek-Dox medium (Difco) in th	21914126	21451737
SRR1813950	SRP055436	72H stationary cultures in Czapek-Dox medium (Difco) in th	22595718	22200292
SRR2984432	SRP067205	DschA_0 sorbitol	27622649	26934845
SRR2984434	SRP067205	DschA_0 sorbitol	18316923	17827861
SRR2984435	SRP067205	DschA_0 sorbitol	17223751	16834494
SRR2984439	SRP067205	CEA17 (pyrG+) akuBKU80 wt 0 sorbital	16025330	15730463
SRR2984440	SRP067205	CEA17 (pyrG+) akuBKU80 wt 0 sorbital	16339539	15476811
SRR2984441	SRP067205	CEA17 (pyrG+) akuBKU80 wt 0 sorbital	18026466	17651515
SRR3095794	SRP068264	wt a1160	27350543	26311222
SRR5439718	SRP103704	wt A1160	9560463	9132154
SRR6024771	SRP117194	wt A1160C	36947442	35118543
SRR6024996	SRP117194	wt A1160C	19197032	18264056
SRR8179937	SRP168376	fungi alone	6827386	6322159
SRR8179938	SRP168376	fungi alone	5514211	5087411
SRR8179939	SRP168376	fungi alone	7059556	6499027
SRR8179940	SRP168376	fungi alone	7443759	6853468
SRR8179941	SRP168376	fungi alone	6918824	6420668
SRR8179942	SRP168376	fungi alone	7426198	6855865
SRR8179944	SRP168376	fungi alone	5846188	5356862
SRR8179945	SRP168376	fungi alone	5996653	5542706
SRR8179946	SRP168376	fungi alone	6637732	6131936
SRR12656830	SRP282641	A1163 wt	23551516	22863811
SRR12656831	SRP282641	A1163 wt	24099323	23390802
SRR12656832	SRP282641	A1163 wt	24347528	23604928
				1566266
