# Supplementary material for: Chromatin profiling reveals heterogeneity in clinical isolates of the human pathogen Aspergillus fumigatus
Source: PLoS Genet. 2022 Jan 10;18(1):e1010001. doi: 10.1371/journal.pgen.1010001 (PMC8782537; doi:10.1371/journal.pgen.1010001)
Supplement: S4 Data — (XLSX) [file pgen.1010001.s025.xlsx]

## Sheet: 18SrRNA
S4 Data: 18S rRNA consensus sequence
tacggtgaaactgcgaatggctcattaaatcagttatcgtttatttgatagtaccttactacatggatacctgtggtaattctagagctaatacatgctaaaaacctcgacttcggaaggggtgtatttattagataaaaaaccaatgcccttcggggctccttggtgaatcataataacttaacgaatcgcatggccttgcgccggcgatggttcattcaaatttctgccctatcaactttcgatggtaggatagtggcctaccatggtggcaacgggtaacggggaattagggttcgattccggagagggagcctgagaaacggctaccacatccaaggaaggcagcaggcgcgcaaattacccaatcccgacacggggaggtagtgacaataaata…

## Sheet: Atf1
S4 Data: Atf1 TE consensus sequence
ACGTAATCGGTAAGCGAGCGGATCACGCAACCGAGCGGATCACCAAACGTGTTTTGACTTCTATTTCAAAAGCTGCAGTGCTCAGCCAGCCACTATGCCACCAAAAGCGCGTATAAACTCAAAAAATTCAGTTGAGCAGGAGGGAAGGGTCCTACTTGCAGTATCAGCTTTGAAAAATAAGGAAATTCTCAATATTCGTGAAGCTGCGCGTGTCTATAATGTGCCTTATACTACCCTCCAGCGGCGCCTAAAGGGGCATACTTTTCGAGCTGAATTACGCGCAAATGGCCATAAAATGACTCAGAATGAAGAGGATTCACTTATTAGATGGATTCTATCTATGGATCAACGTGGAGCGGCTCCCCGACCGTCCCATGTACGAGAAATGGCGAATATCCT…

## Sheet: LINE
S4 Data: LINE TE consensus sequence
GAGGTTCCCCTACACTGACGGGGGCTCCGTACGTATCTGCTGGGTCCCTGGGCATGCGAAAGTCCCTGGGAATGAAGCAGCTGATCAAGCCGCGAAAGAGGGAGCTGCCTTAGAACCCCCTATCTCCCAAAAACATTCTTTTGCCTCGCTTAAGCGTCAAACAAAGGCTGCCATGATCTCTGGCCTACAGAAGCACTGGCAAGCCGTGGCCCCGCAGCCCTACCAAGATCTTTGCATCACCTCCTCCCCCAGGTGCCCTGATGAGCTACGCCTCCCGCGCCACCTTCTCGGGCGGATCCTAGCAGCTCGTACAGGGCATGGTGATTTTGCAGACTATCATGAGCGGTTCAACCATGAAGACGCCCATCTTCATTGCCGGTGCGGAGCCAGGAAGTCTCC…
